# Supplementary material for: Deriving a Continuous Point of Departure for Skin Sensitization Risk Assessment Using a Bayesian Network Model
Source: Toxics. 2024 Jul 24;12(8):536. doi: 10.3390/toxics12080536 (PMC11360414; doi:10.3390/toxics12080536)
Supplement: Supplementary file 1 [file toxics-12-00536-s001.zip]

Archive with 2 entries (2 files):
- Figure S1_FINAL.pdf
- toxics-3013932-supplementary.xlsx
