# Supplementary material for: Deriving a Continuous Point of Departure for Skin Sensitization Risk Assessment Using a Bayesian Network Model
Source: Toxics. 2024 Jul 24;12(8):536. doi: 10.3390/toxics12080536 (PMC11360414; doi:10.3390/toxics12080536)
Supplement: Supplementary file 1 [file toxics-12-00536-s001.zip › toxics-3013932-supplementary.xlsx]

## Sheet: Input variables
	Summary of all inputs used to construct the Bayesian network (* can be derived from other inputs)
	Thirteen inputs were included in the Bayesian network . The inputs were selected to inform several biological events relevant for the skin sensitisation mode of action. Bioavailability was addressed by three physico-chemical properties. These were the molecular weight (MW) calculated from the substance structure, the octanol-water coefficient predicted in silico with the commercial software Bioby…
	Biological event	Input	Input description	Input parameter abbreviation and scale	Discretised quantitative Input parameter
	Bioavailability	Molecular weight (MW)	Molecular weight calculated from substance structure	MW (g/mol) (quantitative)	≤361.4
					>361.4
		clogP (logarithm of octanol-water partition coefficient)	In silico prediction obtained with Biobyte (v. 5.2)	ClogP (quantitative)	≤1.538
					>1.538
		Spicer volatility class	In silico prediction of vapour pressure (mmHG at 25°C) obtained with MPBPWIN™ (EPISuite v. 4.1 US EPA) and categorised using Spicer classes	NON, SEMI or VERY volatile, or inconclusive (qualitative)
	Metabolism	TIMES-SS	In silico prediction obtained with TIssue MEtabolism Simulator (TIMES-SS) for parent and predicted metabolites (v2.29.1.28 model v23.28)	P (alert for parents and/or metabolite) or
				N (no alerts) or
				inconclusive (qualitative)
	Mechanistic reactivity domain	TOXTREE module ‘Skin sensitisation reactivity domains’	In silico skin sensitization protein binding alerts for mechanistic domains (Michael acceptor (MA), aromatic substitution (SNAr), bimolecular nucleophilic substitution (SN2), Schiff base formation (SB), Acyl transfer agent) obtained with ToxTree,).	Reactive (at least one alert) or
				NReactive (no alert) (binary)
	AOP KE1	DPRA CYS depletion	% cysteine depletion	Cys (%) (quantitative) or inconclusive	≤21.055
					≤83.135
					>83.135
		DPRA LYS depletion	% lysine depletion	Lys (%) (quantitative) or inconclusive or not determined	≤8.27
					>8.27
		DPRA CYS and LYS mean depletion*	% of mean cysteine and lysine depletion	mean of Cys and Lys (%) (quantitative) inconclusive or not determined	≤8.4
					≤42.83
					>42.83
	AOP KE2	KeratinoSens™ EC1.5	Estimated effective concentration (µM) that induces a 1.5-fold induction compared to the luciferase induction of the solvent control	EC1.5 (µM) (quantitative)	≤10.04
					≤107.1
					>107.1
	AOP KE3	U-SENS™ EC150	Estimated effective concentration (µg/mL) with a 150% stimulation index (SI) of CD86 induction compared to the Stimulation Index of the solvent control	EC150 (µg/ml) (quantitative)	≤3.86
					≤51.79
					>51.79
		U-SENS™ Prediction	Hazard prediction	POSITIVE or NEGATIVE (qualitative)
	Cytotoxicity	KeratinoSens™ IC50	Test substance concentration (µM) inhibiting 50% MTT-absorbance	IC50 (µM) (quantitative)	≤22.6
					≤807.95
					>807.95
		U-SENS™ CV70	Test substance concentration (µg/mL) inducing 30% dead cells measure by flow cytometer	CV70 (µg/ml) (quantitative)	≤21.525
					≤139.075
					>139.075
	Bayesian Network Structure
	• The Cys latent variable represents the event of cysteine haptenation that can be observed via the DPRA-Cys measurement and/or the EC1.5 KeratinoSens™ measurement. A bias toward cysteine-reactive chemicals in Nrf2-dependent NAMs has been discussed previously (Natsch 2010). Natsch A (2010) The Nrf2-Keap1-ARE toxicity pathway as a cellular sensor for skin sensitizers–functional relevance and a hyp…

## Sheet: Data
N°	SET (black cells indicate proprietary substances)	INCI,name,or,chemical blind	CAS	EC(3) LLNA (%)	Classification based on LLNA (EXT/STRONG: EC3<=2; MODERATE: EC3>2&<10; WEAK: EC3>=10%&<99.9; NS: EC3=100)	GHS category	Molecular Weight	cLogP	Spicer VOLATILITY class (inc.: inconclusive; 0: non-volatile; 1: semi-volatile; 2: very volatile))	TIMES-SS (inc.: inconclusive)	TOXTREE SS Reactivity Domains	DPRA PREDICTION	DPRA CYS Depletion	DPRA LYS Depletion	DPRA CYS and LYS Mean Depletion	KERATINOSENS PREDICTION	KERATINOSENS EC1,5	KERATINOSENS IC50	USENS PREDICTION	USENS EC150	USENS CV70	BN probability [NON SENSITISER]	BN probability [WEAK]	BN probability [MODERATE]	BN probability [EXT/STRONG]	BN PREDICTED Class	W_NS	W_Weak	W_Moderate	W_Ext/Strong	Confidence Classification	BN derived PoD
1	TRAINING	hexyl cinnamal	101-86-0	11	WEAK	1B	216.32	5.003	1	P	Reactive	Non Reactive	0	1.7	0.85	POSITIVE	17.3	26.3	POSITIVE	4.86	22.22	0.0243523	0.568467	0.293416	0.113765	WEAK	-1.264915318E1	7.9653361433	1.697198386	-5.069860069E0	Moderate	8.72948
2	TRAINING	cinnamal	104-55-2	3	MODERATE	1B	132.16	2.049	1	P	Reactive	Reactive	70.6	43.3	56.95	POSITIVE	16.1	194.4	POSITIVE	1	8	1.37082e-06	0.00195051	0.0641151	0.933933	EXT/STRONG	-5.525182638E1	-2.032161825E1	-6.128623309E0	15.3488587415	High	0.334659
3	TRAINING	geraniol	106-24-1	26	WEAK	1B	154.25	2.969	1	P	Reactive	Non Reactive	1.49	1.11	1.3	POSITIVE	209.8	722	POSITIVE	53.62	133.85	0.153883	0.723962	0.114353	0.00780196	WEAK	-4.024022048E0	10.9558970325	-3.376131913E0	-1.71983962E1	High	22.8582
4	TRAINING	p-phenylenediamine	106-50-3	0.06	EXT/STRONG	1A	108.14	-0.312	1	P	Reactive	Reactive	56.27	16.71	36.49	POSITIVE	5	438.9	POSITIVE	2.36	20.83	3.5658e-06	0.00572994	0.167615	0.826651	EXT/STRONG	-5.110003657E1	-1.562511529E1	-1.446110061E0	10.6295637932	High	0.558217
5	TRAINING	ethylenediamine	107-15-3	2.2	MODERATE	1B	60.09	-2.022	2	P	Reactive	Non Reactive	9.7	0.43	5.065	POSITIVE	99.9	2000	POSITIVE	16.11	58.44	0.160368	0.51806	0.27402	0.0475516	WEAK	-3.811327573E0	7.0823004239	1.2825725879	-9.171212916E0	Moderate	21.775
6	TRAINING	m-phenylenediamine	108-45-2	0.49	EXT/STRONG	1A	108.14	-0.312	1	P	Reactive	Reactive	33.59	0.01	16.8	POSITIVE	82.5	2000	POSITIVE	3.72	136.57	0.038457	0.018445	0.407363	0.535735	EXT/STRONG	-1.060156264E1	-1.049192421E1	3.8859210186	4.4673917123	Low	4.95202
7	TRAINING	methyl salicylate	119-36-8	100	NS	NS	152.15	2.335	1	N	NReactive	Non Reactive	0.5	nd.	nd.	NEGATIVE	2000	2000	NEGATIVE	200	200	0.944897	0.0503479	0.00467715	7.79559e-05	NS	15.7204657898	-5.987400469E0	-1.776583159E1	-3.723562294E1	High	95.0025
8	TRAINING	vanillin	121-33-5	100	NS	NS	152.15	1.534	1	P	Reactive	Reactive	7.1	26.09	16.595	NEGATIVE	2000	2000	POSITIVE	49.9	200	0.0162952	0.17192	0.675025	0.13676	MODERATE	-1.442968245E1	-5.90149042E-2	8.688688456	-4.156189919E0	Moderate	4.72612
9	TRAINING	oxazolone	15646-46-5	0.003	EXT/STRONG	1A	217.22	2.037	1	P	Reactive	Reactive	74.8	50.81	62.805	POSITIVE	175.5	1370.9	POSITIVE	144.97	200	0.145116	0.594279	0.207834	0.052771	WEAK	-4.323549591E0	8.4260576541	-2.969943428E-1	-8.695051193E0	Moderate	20.8806
10	TRAINING	phenylacetaldehyde	122-78-1	3	MODERATE	1B	120.15	1.784	2	P	Reactive	Reactive	60.7	22.63	41.665	POSITIVE	28.5	116.2	POSITIVE	7	18	1.68695e-05	0.16039	0.137361	0.702231	EXT/STRONG	-4.435051862E1	-4.205583045E-1	-2.465650727E0	7.5715616892	Moderate	2.02076
11	TRAINING	hydroquinone	123-31-9	0.11	EXT/STRONG	1A	110.11	0.808	1	P	Reactive	Reactive	83.3	51.1	67.2	POSITIVE	9.8	130.7	POSITIVE	0.57	5.52	1.69995e-06	0.000216553	0.150833	0.848949	EXT/STRONG	-5.43172625E1	-2.987499003E1	-1.990987623E0	11.3431351263	High	0.473791
12	TRAINING	estragole	140-67-0	18	WEAK	1B	148.2	3.134	2	P	Reactive	Reactive	55.27	3.6	29.435	NEGATIVE	2000	419	POSITIVE	97.82	200	0.0760776	0.833155	0.0816635	0.00910374	WEAK	-7.465413957E0	13.7525632126	-4.995746474E0	-1.65225327E1	High	16.1045
13	TRAINING	2-mercaptobenzothiazole	149-30-4	2.6	MODERATE	1B	167.24	2.674	1	inc.	Reactive	Reactive	99.9	0	49.95	POSITIVE	48.1	1003.1	POSITIVE	39.78	80.34	0.0405869	0.0437689	0.618108	0.297537	MODERATE	-1.035782523E1	-6.625547487E0	7.6052232317	0.1147196903	Moderate	5.7921
14	TRAINING	4-aminobenzoic acid	150-13-0	100	NS	NS	137.14	0.978	1	N	NReactive	Non Reactive	10.7	0.4	5.55	NEGATIVE	2000	2000	NEGATIVE	200	200	0.959459	0.0387741	0.00174714	2.01004e-05	NS	17.1196550899	-7.174405344E0	-2.205513793E1	-4.312232646E1	High	96.3371
15	TRAINING	sodium lauryl sulfate	151-21-3	14	WEAK	1B	288.38	4.995	0	N	Reactive	Reactive	35.88	94.53	65.205	NEGATIVE	2000	44.7	POSITIVE	54.61	75.54	0.030438	0.670429	0.267337	0.0317966	WEAK	-1.165321522E1	9.8524644454	1.1355331249	-1.099031538E1	Moderate	10.2891
16	TRAINING	OA1	OA1	0.34	EXT/STRONG	1A	303.19	0.421	0	P	Reactive	inc.	inc.	inc.	inc.	POSITIVE	6	29	POSITIVE	11	15	0.000127031	0.0162037	0.152467	0.831202	EXT/STRONG	-3.558198212E1	-1.106449035E1	-1.935799151E0	10.7689384896	High	0.645915
17	TRAINING	salicylic acid	69-72-7	100	NS	NS	138.12	2.187	1	N	NReactive	Non Reactive	3.22	nd.	nd.	NEGATIVE	2000	2000	NEGATIVE	200	200	0.944897	0.0503479	0.00467715	7.79559e-05	NS	15.7204657898	-5.987400469E0	-1.776583159E1	-3.723562294E1	High	95.0025
18	TRAINING	2-nitro-p-phenylenediamine	5307-14-2	0.4	EXT/STRONG	1A	153.14	0.751	1	P	Reactive	Reactive	99.21	0.02	49.615	POSITIVE	11.46	2000	POSITIVE	5.42	115.49	0.0203596	0.0401479	0.623426	0.316067	MODERATE	-1.344460861E1	-7.016982221E0	7.7033340365	0.4932020732	Moderate	3.7475
19	TRAINING	citral	5392-40-5	13	WEAK	1B	152.23	2.95	1	P	Reactive	Reactive	52.7	13.47	33.085	POSITIVE	23.2	182.8	POSITIVE	3.7	12.97	3.56904e-06	0.00573883	0.167601	0.826657	EXT/STRONG	-5.109608938E1	-1.56183377E1	-1.446553904E0	10.6297261585	High	0.558279
20	TRAINING	2-nitro-5-glyceryl methylanaline	80062-31-3	100	NS	NS	242.23	0.557	0	P	NReactive	Reactive	41.53	nd.	nd.	POSITIVE	86	1853	NEGATIVE	200	200	0.752159	0.0150521	0.202704	0.0300852	NS	8.1997443789	-1.138973704E1	-4.335903321E-1	-1.123825842E1	Moderate	75.7779
21	TRAINING	HC VIOLET No,1	82576-75-8	0.9	EXT/STRONG	1A	211.22	1.26	0	P	Reactive	Reactive	87.18	1.69	44.435	POSITIVE	188	2000	NEGATIVE	200	200	0.749021	0.0011539	0.230795	0.0190296	NS	8.1269467528	-2.260489187E1	0.2858429931	-1.327670301E1	Moderate	75.3791
22	TRAINING	HC YELLOW No,7	104226-21-3	100	NS	NS	314.39	2.67	0	P	Reactive	Reactive	20.92	nd.	nd.	NEGATIVE	163	283	POSITIVE	4.59	34.81	0.127785	0.518487	0.0260534	0.327674	WEAK	-4.963048509E0	7.0897246066	-1.021271295E1	0.724179573	Moderate	18.081
23	TRAINING	HC ORANGE No,2	85765-48-6	1.1	EXT/STRONG	1A	241.25	0.692	0	P	Reactive	Reactive	22.82	0.74	11.78	POSITIVE	nd.	1500.13	POSITIVE	25	200	0.190977	0.317266	0.358702	0.133055	MODERATE	-2.891415498E0	3.4401541525	2.9907320284	-4.294069114E0	Low	23.0144
24	TRAINING	dihydroxyindole	3131-52-0	0.17	EXT/STRONG	1A	149.15	0.868	1	inc.	Reactive	Reactive	99.61	nd.	nd.	NEGATIVE	2000	176	POSITIVE	0.43	10	2.14953e-05	0.000635537	0.18868	0.810663	EXT/STRONG	-4.329809849E1	-2.519740254E1	-8.206631677E-1	10.1615912461	High	0.547998
25	TRAINING	trimellitic anhydride	552-30-7	9.2	MODERATE	1B	192.13	1.606	1	P	Reactive	Non Reactive	3.52	1.56	2.54	NEGATIVE	2000	2000	NEGATIVE	200	200	0.824149	0.162606	0.0130029	0.000242424	NS	10.0869825673	-3.495119828E-1	-1.328875617E1	-3.23076367E1	High	84.067
26	TRAINING	aniline	62-53-3	89	WEAK	1B	93.13	0.915	2	inc.	NReactive	Non Reactive	0.21	0.56	0.385	NEGATIVE	2000	2000	POSITIVE	62.5	200	0.951469	0.0460508	0.00244477	3.52997e-05	NS	16.3021378026	-6.3944469E0	-2.0592993E1	-4.067658318E1	High	95.6123
27	TRAINING	sulfanilic acid	121-57-3	100	NS	NS	173.19	-1.872	0	N	NReactive	inc.	3.29	2.26	2.775	NEGATIVE	2000	2000	NEGATIVE	200	200	0.997468	0.000516568	0.0019807	3.44096e-05	NS	29.3332887335	-2.609804685E1	-2.150921706E1	-4.078750832E1	High	99.756
28	TRAINING	propylparaben	94-13-3	100	NS	NS	180.21	3.043	1	N	NReactive	Non Reactive	2.8	0	1.4	POSITIVE	14.5	813.1	POSITIVE	23.91	121.71	0.531759	0.352446	0.104617	0.0111778	NS	3.9308225032	4.1266040662	-3.810066011E0	-1.562205098E1	Low	56.9118
29	TRAINING	dimethyl sulfoxide	67-68-5	72	WEAK	1B	78.13	-1.378	2	N	NReactive	Non Reactive	0.4	1.2	0.8	NEGATIVE	2000	2000	NEGATIVE	200	200	0.959587	0.0386452	0.00174793	2.01485e-05	NS	17.1339799545	-7.189454468E0	-2.205317447E1	-4.311194122E1	High	96.3486
30	TRAINING	benzocaine	94-09-7	100	NS	NS	165.19	1.923	1	N	NReactive	inc.	inc.	2.1	inc.	POSITIVE	18.2	2000	POSITIVE	103.39	200	0.900251	0.0925144	0.00698649	0.000247642	NS	12.9329471262	-3.147872806E0	-1.601296404E1	-3.221513878E1	High	90.9643
31	TRAINING	OA2	OA2	100	NS	NS	181.19	1.473	1	P	Reactive	Non Reactive	0.39	nd.	nd.	POSITIVE	34	2000	POSITIVE	1.27	55.33	0.153886	0.0127297	0.472385	0.360999	MODERATE	-4.02391593E0	-1.212774091E1	5.0337799839	1.3655997213	Moderate	16.5329
32	TRAINING	2-methoxy-4-methylphenol	93-51-6	5.8	MODERATE	1B	138.16	2.073	1	P	Reactive	Non Reactive	0	11.5	5.75	NEGATIVE	2000	2000	POSITIVE	13.27	159.49	0.15785	0.409682	0.366798	0.0656701	WEAK	-3.893066544E0	5.1820303149	3.1428432362	-7.685774408E0	Moderate	20.6286
33	TRAINING	phenyl benzoate	93-99-2	20	WEAK	1B	198.22	3.62	1	P	Reactive	Reactive	36.8	19.6	28.2	NEGATIVE	2000	191.6	POSITIVE	100.73	200	0.0214757	0.71834	0.218211	0.0419731	WEAK	-1.320787324E1	10.834480148	-2.812978651E-2	-9.738522329E0	High	9.77578
34	TRAINING	OA3	OA3	0.01	EXT/STRONG	1A	174.2	1.68	0	inc.	Reactive	Reactive	73.26	12.76	43.01	POSITIVE	3.89	2000	POSITIVE	1.2	6.25	8.28741e-05	0.00683673	0.022495	0.970585	EXT/STRONG	-3.743707647E1	-1.485328998E1	-1.086633879E1	19.0302585474	High	0.315762
35	TRAINING	o-aminophenol	95-55-6	0.4	EXT/STRONG	1A	109.13	0.618	1	P	Reactive	Reactive	96.2	18.1	57.15	POSITIVE	1.1	138.2	POSITIVE	0.1	8.02	1.69995e-06	0.000216553	0.150833	0.848949	EXT/STRONG	-5.43172625E1	-2.987499003E1	-1.990987623E0	11.3431351263	High	0.473791
36	TRAINING	eugenol	97-53-0	13	WEAK	1B	164.2	2.647	1	P	Reactive	Reactive	9.2	19.2	14.2	NEGATIVE	2000	1505.7	POSITIVE	29.36	141.58	0.01634	0.172056	0.674867	0.136737	MODERATE	-1.441755016E1	-5.486646733E-2	8.6855613904	-4.157032392E0	Moderate	4.73165
37	TRAINING	isoeugenol	97-54-1	1.2	EXT/STRONG	1A	164.21	2.827	1	P	Reactive	Reactive	99.16	13.92	56.54	POSITIVE	16.1	731	POSITIVE	44.76	115.29	0.000164514	0.00716331	0.336061	0.656612	EXT/STRONG	-3.445889515E1	-1.464921197E1	2.556886388	6.6607775876	Moderate	0.891528
38	TRAINING	4-hydroxybenzoic acid	99-96-7	100	NS	NS	138.12	1.557	1	N	NReactive	Non Reactive	0.03	0	0.015	NEGATIVE	2000	2000	NEGATIVE	200	200	0.959407	0.0388259	0.00174696	2.00711e-05	NS	17.1138958687	-7.168370977E0	-2.205557646E1	-4.312865226E1	High	96.3325
39	TRAINING	OA4	OA4	100	NS	NS	328.4	-0.127	0	P	Reactive	Reactive	20.23	nd.	nd.	NEGATIVE	2000	770.84	NEGATIVE	200	200	0.722062	0.0173395	0.238756	0.0218425	NS	7.5246459796	-1.07652292E1	0.4782916636	-1.266551244E1	Moderate	72.8615
40	TRAINING	thiram	137-26-8	5.2	MODERATE	1B	240.41	1.764	1	P	NReactive	Reactive	100	1.78	50.89	POSITIVE	0.8	39.1	POSITIVE	0.1	3.06	2.6603e-05	0.00105232	0.234653	0.764268	EXT/STRONG	-4.237220753E1	-2.300552634E1	0.3796698953	8.9538241298	Moderate	0.635343
41	TRAINING	abietic acid	514-10-3	15	WEAK	1B	302.45	6.278	1	P	NReactive	Reactive	100	30.14	65.07	POSITIVE	16.6	104.6	POSITIVE	36.2	72.49	0.000174976	0.00722335	0.336722	0.65588	EXT/STRONG	-3.419108609E1	-1.4612699E1	2.5697502921	6.6466906521	Moderate	0.894351
42	TRAINING	N,N-bis(2-hydroxyethyl)-p-phenylenediamine sulfate	54381-16-7	1.04	EXT/STRONG	1A	294.32	-0.401	0	P	Reactive	Reactive	100	35.07	67.535	POSITIVE	2	302	POSITIVE	7.71	29.14	0.000163033	0.00179634	0.268279	0.729762	EXT/STRONG	-3.449815863E1	-2.067987046E1	1.1563958902	8.1598991745	Moderate	0.716776
43	TRAINING	OA5	OA5	100	NS	NS	468.5	-0.979	0	N	NReactive	Non Reactive	2.19	3.57	2.88	NEGATIVE	2000	1997	NEGATIVE	200	200	0.997064	0.000921803	0.00198059	3.40911e-05	NS	28.6873223644	-2.358118447E1	-2.150944231E1	-4.082789788E1	High	99.7195
44	TRAINING	formaldehyde	50-00-0	0.61	EXT/STRONG	1A	30.03	0.35	2	P	Reactive	Reactive	12.42	8.37	10.395	POSITIVE	63.2	201.6	POSITIVE	5.74	5.74	1.82031e-05	0.0921897	0.277697	0.630095	EXT/STRONG	-4.402008826E1	-3.164697123E0	1.3625054345	6.1587149406	Moderate	1.60513
45	TRAINING	phenyl methyl pyrazolone	89-25-8	0.1	EXT/STRONG	1A	174.2	1.33	1	P	Reactive	Non Reactive	10.47	nd.	nd.	POSITIVE	249	2000	POSITIVE	5	168	0.345827	0.387586	0.231619	0.0349679	WEAK	0.6100320963	4.781661613	0.305976558	-1.056316846E1	Low	38.9288
46	TRAINING	1,2,4-trihydroxybenzene	533-73-3	0.08	EXT/STRONG	1A	126.11	0.211	1	P	Reactive	Reactive	99.38	nd.	nd.	POSITIVE	187	421	POSITIVE	6.01	13.16	5.82903e-05	0.0195631	0.17248	0.807899	EXT/STRONG	-3.896541146E1	-1.023139796E1	-1.296408935E0	10.083818962	High	0.707999
47	TRAINING	2-methyl-5-hydroxyethylaminophenol	55302-96-0	100	NS	NS	167.21	0.709	1	P	Reactive	Reactive	51.43	5.47	28.45	POSITIVE	22	2000	POSITIVE	26.02	200	0.0954323	0.622297	0.222918	0.0593524	WEAK	-6.389079597E0	8.9369020441	0.0907843928	-8.154337291E0	Moderate	16.2239
48	TRAINING	2,4-diaminophenoxyethanol HCl	66422-95-5	3.17	MODERATE	1B	241.11	-0.865	1	P	Reactive	Reactive	97.97	2.1	50.035	POSITIVE	104.06	2000	POSITIVE	22.6	200	0.137602	0.0713461	0.606693	0.184359	MODERATE	-4.592468621E0	-4.376404022E0	7.3963635337	-2.612784667E0	Moderate	15.7239
49	TRAINING	4-amino-3-nitrophenol	610-81-1	0.2	EXT/STRONG	1A	154.12	1.347	1	P	Reactive	Reactive	99.95	28.15	64.05	POSITIVE	79	1775	POSITIVE	0.57	82.89	0.00147079	0.000171345	0.278408	0.71995	EXT/STRONG	-2.493973417E1	-3.089210078E1	1.3778938086	7.9462144467	Moderate	0.849598
50	TRAINING	3-nitro-p-hydroxyethylaminophenol	65235-31-6	0.07	EXT/STRONG	1A	198.18	0.942	1	P	Reactive	Reactive	99.49	nd.	nd.	POSITIVE	6	2000	POSITIVE	1	200	0.00294771	0.00197541	0.0230287	0.972048	EXT/STRONG	-2.191395254E1	-2.026641876E1	-1.076212312E1	19.2583211206	High	0.554992
51	TRAINING	thioglycerin	96-27-5	3.6	MODERATE	1B	108.16	-0.777	1	P	NReactive	Reactive	27.3	28.4	27.85	NEGATIVE	2000	2000	POSITIVE	88.21	200	0.156015	0.633536	0.193883	0.0165665	WEAK	-3.953320146E0	9.1458264192	-6.745873166E-1	-1.388960334E1	Moderate	22.3279
52	TRAINING	OA6	OA6	0.8	EXT/STRONG	1A	166.22	2.584	1	P	Reactive	Reactive	100	61.51	80.755	POSITIVE	0.01	24.06	POSITIVE	0.32	1.67	1.70158e-06	0.000216885	0.150827	0.848955	EXT/STRONG	-5.431309055E1	-2.986832585E1	-1.99119053E0	11.3433264764	High	0.473783
53	TRAINING	OA7	OA7	100	NS	NS	146.23	1.585	1	N	NReactive	Non Reactive	5.91	1.24	3.575	NEGATIVE	2000	2000	POSITIVE	56.59	200	0.959263	0.0389448	0.00177071	2.12742e-05	NS	17.0978881444	-7.154560992E0	-2.199683613E1	-4.28758263E1	High	96.3193
54	TRAINING	2-hydroxyethylamino-5-nitroanisole	66095-81-6	100	NS	NS	212.2	1.341	1	P	NReactive	Non Reactive	1.41	0	0.705	NEGATIVE	1719	1313	NEGATIVE	200	200	0.826574	0.160367	0.0128198	0.000239127	NS	10.1600637713	-4.213263079E-1	-1.335116105E1	-3.236712935E1	High	84.2868
55	TRAINING	3-methylamino-4-nitrophenoxyethanol	59820-63-2	100	NS	NS	212.2	1.382	1	P	NReactive	Non Reactive	7.17	0.4	3.785	POSITIVE	90	681	NEGATIVE	200	200	0.397495	0.557112	0.0435754	0.0018177	WEAK	1.5720928155	7.764907651	-7.900103007E0	-2.355132821E1	Moderate	45.4082
56	TRAINING	HC RED No, 7	24905-87-1	1.2	EXT/STRONG	1A	197.19	0.761	0	P	Reactive	Reactive	100	7.91	53.955	POSITIVE	12	721	POSITIVE	11.14	200	0.0197111	0.0188599	0.493744	0.467685	MODERATE	-1.358806238E1	-1.039349151E1	5.4053163923	3.283391741	Moderate	3.24073
57	TRAINING	ACID VIOLET 43	4430-18-6	100	NS	NS	431.4	3.599	0	P	Reactive	inc.	inc.	79.84	inc.	NEGATIVE	2000	7	POSITIVE	47.34	nd.	0.111388	0.0154227	0.000895165	0.872294	EXT/STRONG	-5.640355121E0	-1.12824605E1	-2.496308354E1	12.1900634661	High	11.4693
58	TRAINING	HC BLUE No,2	33229-34-4	4.1	MODERATE	1B	285.3	0.212	0	P	Reactive	Reactive	98.34	nd.	nd.	NEGATIVE	2000	101	POSITIVE	200	200	0.165388	0.00265082	0.659478	0.172484	MODERATE	-3.651443447E0	-1.898623482E1	8.3845371413	-2.964726107E0	Moderate	17.9187
59	TRAINING	HC VIOLET No,2	104226-19-9	5.93	MODERATE	1B	299.33	0.581	0	P	Reactive	Reactive	100	nd.	nd.	POSITIVE	2	2000	POSITIVE	200	200	0.601677	0.00122457	0.355459	0.0416399	NS	5.1696496204	-2.234642152E1	2.9293806489	-9.774636734E0	Moderate	60.8992
60	TRAINING	HC YELLOW No,10	109023-83-8	100	NS	NS	275.69	1.198	0	P	Reactive	inc.	5.12	0.03	2.575	NEGATIVE	2000	545	POSITIVE	200	200	0.869563	0.0169153	0.106629	0.00689333	NS	11.617372133	-1.087469022E1	-3.717591547E0	-1.774011606E1	High	87.3401
61	TRAINING	isatin	91-56-5	2.5	MODERATE	1B	147.13	0.828	1	inc.	Reactive	Reactive	15.69	7.2	11.445	POSITIVE	67	1425	POSITIVE	9.94	79.71	0.0251163	0.267521	0.591895	0.115468	MODERATE	-1.251159044E1	2.3940558176	7.1287191005	-4.996975544E0	Moderate	6.39373
62	TRAINING	p-methylaminophenol sulfate	55-55-0	2.2	MODERATE	1B	344.38	0.974	1	P	Reactive	Reactive	100	nd.	nd.	POSITIVE	4	44	POSITIVE	1	3.35	1.01649e-05	0.000528516	0.180811	0.818651	EXT/STRONG	-4.655052849E1	-2.599869233E1	-1.047606981E0	10.3913742293	High	0.531653
63	TRAINING	m-aminophenol	591-27-5	0.24	EXT/STRONG	1A	109.13	0.248	1	P	Reactive	Non Reactive	3.39	0.2	1.795	NEGATIVE	2000	2000	POSITIVE	11	128	0.160161	0.518541	0.273826	0.0474719	WEAK	-3.818011383E0	7.0906599533	1.2783417703	-9.178861046E0	Moderate	21.7587
64	TRAINING	OA8	OA8	100	NS	NS	639.05	17.265	0	N	NReactive	Non Reactive	0	0	0	POSITIVE	116.41	625.93	NEGATIVE	200	200	0.750254	0.238952	0.010744	5.01546e-05	NS	8.1554663802	1.7374192061	-1.412743003E1	-3.915112645E1	Moderate	77.4364
65	TRAINING	OA9	OA9	100	NS	NS	94.13	-1.498	1	N	NReactive	Non Reactive	0.08	4.76	2.42	NEGATIVE	2000	2000	NEGATIVE	200	200	0.959459	0.0387741	0.00174714	2.01004e-05	NS	17.1196550899	-7.174405344E0	-2.205513793E1	-4.312232646E1	High	96.3371
66	TRAINING	OA10	OA10	100	NS	NS	147.15	-0.247	1	inc.	Reactive	Non Reactive	2.72	0.75	1.735	NEGATIVE	2000	2000	NEGATIVE	200	200	0.854553	0.134765	0.0104885	0.000193011	NS	11.0687233261	-1.307126027E0	-1.423309729E1	-3.32977882E1	High	86.824
67	TRAINING	caprylic acid	124-07-2	100	NS	NS	144.21	2.98	1	N	NReactive	Non Reactive	0	0	0	NEGATIVE	2000	2000	POSITIVE	70.49	200	0.959263	0.0389448	0.00177071	2.12742e-05	NS	17.0978881444	-7.154560992E0	-2.199683613E1	-4.28758263E1	High	96.3193
68	TRAINING	OA11	OA11	100	NS	NS	226.27	4.208	1	N	NReactive	Non Reactive	0.24	0	0.12	POSITIVE	13.2583	844.11	POSITIVE	200	200	0.959263	0.038945	0.00177074	2.12753e-05	NS	17.0978572229	-7.154532931E0	-2.19967493E1	-4.287561091E1	High	96.3193
69	TRAINING	2,3-diaminodihydropyrazolo pyrazolone dimethosulfonate	857035-95-1	100	NS	NS	346.38	-1.532	1	inc.	Reactive	Reactive	98.36	5.78	52.07	POSITIVE	53	2000	NEGATIVE	200	200	0.823709	0.0541618	0.116111	0.00601844	NS	10.0738021175	-5.652807666E0	-3.301245542E0	-1.833339255E1	High	83.1459
70	TRAINING	OA12	OA12	100	NS	NS	612.6	-0.091	0	P	Reactive	Reactive	5.67	7.16	6.415	NEGATIVE	2000	2000	NEGATIVE	200	200	0.978282	0.00440951	0.016838	0.00047031	NS	19.9148498829	-1.676847356E1	-1.214934562E1	-2.942856816E1	High	97.9061
71	TRAINING	OA13	OA13	100	NS	NS	164.2	1.222	1	P	NReactive	inc.	inc.	2.6	inc.	POSITIVE	209.619	2000	POSITIVE	23.07	200	0.340684	0.388673	0.220467	0.0501757	WEAK	0.5109609002	4.8015303738	0.0290965333	-8.925946037E0	Low	38.4061
72	TRAINING	OA14	OA14	0.01	EXT/STRONG	1A	134.1	1.358	1	N	Reactive	Reactive	69.01	88.62	78.815	POSITIVE	77.27	484.86	POSITIVE	32.41	196.12	0.0121386	0.325484	0.226293	0.436084	EXT/STRONG	-1.572691293E1	3.603811474	0.1749312485	2.7291137814	Low	5.0085
73	TRAINING	OA15	OA15	100	NS	NS	378.49	-0.813	inc.	inc.	Reactive	inc.	inc.	4.77	inc.	POSITIVE	0.98	40	POSITIVE	25	25	0.00607399	0.0231676	0.393727	0.577031	EXT/STRONG	-1.876042286E1	-9.480953064E0	3.6392651516	5.1944607462	Moderate	1.74194
74	TRAINING	isopropyl myristate	110-27-0	44	WEAK	1B	270.46	7.368	1	N	NReactive	Non Reactive	0	0.07	0.035	NEGATIVE	2000	384.8	NEGATIVE	200	200	0.765963	0.223926	0.00985814	0.000253286	NS	8.5276061517	1.3704351617	-1.450503176E1	-3.21172392E1	Moderate	78.8553
75	TRAINING	OA16	OA16	0.1	EXT/STRONG	1A	282.17	-0.901	0	P	Reactive	inc.	inc.	24.98	inc.	POSITIVE	2	482	POSITIVE	29.18	68.13	0.000367861	0.00898366	0.273891	0.716757	EXT/STRONG	-3.096319567E1	-1.36578462E1	1.2797641406	7.877676878	Moderate	0.817757
76	TRAINING	OA17	OA17	0.36	EXT/STRONG	1A	269.17	-0.401	0	P	Reactive	Reactive	97.79	29.06	63.425	POSITIVE	1	233	POSITIVE	10	28	0.000163033	0.00179634	0.268279	0.729762	EXT/STRONG	-3.449815863E1	-2.067987046E1	1.1563958902	8.1598991745	Moderate	0.716776
77	TRAINING	OA18	OA18	0.07	EXT/STRONG	1A	235.16	1.194	1	P	Reactive	Reactive	70.18	40.31	55.245	POSITIVE	3	59	POSITIVE	0.86	4.3	1.37641e-06	0.00191138	0.0659292	0.932158	EXT/STRONG	-5.523412964E1	-2.04097951E1	-5.999025204E0	15.2254608369	High	0.337541
78	TRAINING	OA19	OA19	0.01	EXT/STRONG	1A	318.4	0.97	0	P	NReactive	Reactive	87.5	4.2	45.85	POSITIVE	0.977	11.37	POSITIVE	0.88	2.96	1.79558e-05	5.13336e-07	0.00322589	0.996756	EXT/STRONG	-4.407949286E1	-5.612754667E1	-1.93854764E1	28.7201457341	High	0.207604
79	TRAINING	OA20	OA20	100	NS	NS	440.59	6.077	0	N	NReactive	Reactive	14.11	0	7.055	POSITIVE	11	2000	POSITIVE	33.16	166.67	0.977562	0.0221047	9.34958e-05	0.000240059	NS	19.7699311107	-9.689652075E0	-3.477767872E1	-3.235022635E1	High	97.9775
80	TRAINING	OA21	OA21	100	NS	NS	741.12	13.474	0	inc.	NReactive	Non Reactive	2.38	1.97	2.175	NEGATIVE	2000	1216.28	POSITIVE	200	200	0.947377	0.0499544	0.00266093	7.96446e-06	NS	15.9318191896	-6.023273709E0	-2.02241077E1	-4.714285253E1	High	95.2425
81	TRAINING	OA22	OA22	2.82	MODERATE	1B	372.81	-3.111	inc.	P	Reactive	Reactive	98.15	36.46	67.305	POSITIVE	4	749	POSITIVE	31.79	160.83	0.00156459	0.00456372	0.378087	0.615785	EXT/STRONG	-2.467081246E1	-1.66185191E1	3.3526176585	5.8940892127	Moderate	1.08143
82	TRAINING	OA23	OA23	0.1	EXT/STRONG	1A	266.13	-1.97	1	inc.	Reactive	inc.	inc.	35.68	inc.	POSITIVE	30	216	POSITIVE	5.03	52.54	0.000781093	0.057935	0.34529	0.595994	EXT/STRONG	-2.769120467E1	-5.342965473E0	2.7353491781	5.5340831877	Moderate	1.46724
83	TRAINING	OA24	OA24	2.6	MODERATE	1B	288.82	-0.813	inc.	inc.	Reactive	inc.	inc.	2.24	inc.	POSITIVE	6	46	POSITIVE	25	25	0.0060689	0.0233848	0.39393	0.576616	EXT/STRONG	-1.87640886E1	-9.439465512E0	3.6429587635	5.1870750445	Moderate	1.74392
84	TRAINING	OA25	OA25	6.13	MODERATE	1B	336.03	-1.195	1	inc.	NReactive	Reactive	100	43.92	71.96	POSITIVE	20	672	POSITIVE	64.83	112.2	0.0442829	0.0832756	0.711566	0.160876	MODERATE	-9.962556405E0	-3.648782136E0	9.4356739805	-3.327803436E0	Moderate	6.71635
85	TRAINING	OA26	OA26	2.2	MODERATE	1B	247.13	-1.195	1	inc.	NReactive	Reactive	99.62	57.85	78.735	POSITIVE	4	844	POSITIVE	50.09	87.14	0.0165369	0.0214262	0.611319	0.350718	MODERATE	-1.43646741E1	-9.828046078E0	7.4807472598	1.1707867172	Moderate	3.16073
86	TRAINING	OA27	OA27	1.7	EXT/STRONG	1A	264.2	0.437	1	P	Reactive	Reactive	98.86	21.11	59.985	POSITIVE	0.98	29	POSITIVE	0.1	3.47	1.69995e-06	0.000216553	0.150833	0.848949	EXT/STRONG	-5.43172625E1	-2.987499003E1	-1.990987623E0	11.3431351263	High	0.473791
87	TRAINING	OA28	OA28	5.97	MODERATE	1B	264.16	1.2	1	inc.	NReactive	Reactive	100	1.01	50.505	POSITIVE	47	911	POSITIVE	5.2	84.91	0.150849	0.0639898	0.589016	0.196145	MODERATE	-4.126065791E0	-4.883268869E0	7.0770211129	-2.280444373E0	Moderate	16.942
88	TRAINING	OA29	OA29	8.37	MODERATE	1B	422.79	-3.182	inc.	P	Reactive	Reactive	89.44	nd.	nd.	POSITIVE	22	1540	POSITIVE	31	127	0.0104714	0.0066317	0.497125	0.485772	MODERATE	-1.637584483E1	-1.498642344E1	5.4640526201	3.5983116357	Moderate	2.20487
89	TRAINING	OA30	OA30	100	NS	NS	223.2	1.848	1	N	NReactive	Non Reactive	2.98	nd.	nd.	NEGATIVE	2000	2000	POSITIVE	63.19	200	0.944679	0.0504979	0.00474035	8.2622e-05	NS	15.7023248063	-5.973791956E0	-1.770726948E1	-3.698313259E1	High	94.9824
90	TRAINING	OA31	OA31	2.53	MODERATE	1B	315.25	-3.577	inc.	P	Reactive	Reactive	86.81	nd.	nd.	POSITIVE	3	1695	POSITIVE	13.31	68.27	0.0104341	0.00657423	0.497494	0.485498	MODERATE	-1.63915255E1	-1.502447498E1	5.4704615114	3.5935461373	Moderate	2.20124
91	TRAINING	OA32	OA32	9.12	MODERATE	1B	264.2	0.437	1	P	Reactive	Reactive	21.19	27.2	24.195	POSITIVE	24	779	POSITIVE	4.22	100	0.000286383	0.156719	0.310931	0.532064	EXT/STRONG	-3.205090423E1	-5.400871178E-1	2.0580052584	4.4033240123	Low	2.3241
92	TRAINING	OA33	OA33	1.7	EXT/STRONG	1A	265.7	2.732	1	inc.	Reactive	Non Reactive	3.05	0.28	1.665	POSITIVE	50	509	POSITIVE	69.7	129.75	0.185785	0.699597	0.107396	0.00722264	WEAK	-3.038920836E0	10.4398610648	-3.682711464E0	-1.753600917E1	High	25.7907
93	TRAINING	OA34	OA34	2.11	MODERATE	1B	315.25	-3.577	inc.	P	Reactive	Reactive	87.2	nd.	nd.	POSITIVE	4	1262	POSITIVE	17.89	86.35	0.0104341	0.00657423	0.497494	0.485498	MODERATE	-1.63915255E1	-1.502447498E1	5.4704615114	3.5935461373	Moderate	2.20124
94	TRAINING	OA35	OA35	17	WEAK	1B	233.36	2.655	1	inc.	Reactive	inc.	4.73	0	2.365	NEGATIVE	2000	2000	NEGATIVE	200	200	0.854394	0.134928	0.010486	0.000192705	NS	11.063155063	-1.301088326E0	-1.423412249E1	-3.33046919E1	High	86.8097
95	TRAINING	methylparaben	99-76-3	100	NS	NS	152.15	1.985	1	N	NReactive	Non Reactive	0.21	0	0.105	POSITIVE	214.03	1624.65	POSITIVE	103.35	200	0.959263	0.0389448	0.00177071	2.12742e-05	NS	17.0978881444	-7.154560992E0	-2.199683613E1	-4.28758263E1	High	96.3193
96	TRAINING	OA36	OA36	100	NS	NS	323.25	3.479	0	N	Reactive	Reactive	13.16	0.06	6.61	POSITIVE	4	224	POSITIVE	57.42	74.25	0.46456	0.489533	0.0454957	0.000411292	WEAK	2.7616887981	6.5865699706	-7.704083155E0	-3.001115975E1	Moderate	51.4424
97	TRAINING	OA37	OA37	100	NS	NS	340.81	-2.515	inc.	inc.	NReactive	inc.	inc.	1.73	inc.	NEGATIVE	403	865	POSITIVE	102.99	150.66	0.983958	0.000515777	0.0147798	0.000746533	NS	21.2555306933	-2.610471369E1	-1.272465851E1	-2.742071799E1	High	98.4307
98	TRAINING	OA38	OA38	100	NS	NS	269.17	-0.046	1	inc.	Reactive	Reactive	99.97	nd.	nd.	POSITIVE	206	2000	NEGATIVE	200	200	0.730659	0.0605167	0.194832	0.0139916	NS	7.7125082122	-5.141708975E0	-6.48262009E-1	-1.463457141E1	Moderate	74.0636
99	TRAINING	OA39	OA39	0.1	EXT/STRONG	1A	241.72	2.357	1	inc.	NReactive	Reactive	100	13.3	56.65	POSITIVE	2	13	POSITIVE	2.68	12.9	1.22312e-05	1.17045e-05	0.00385051	0.996126	EXT/STRONG	-4.574686651E1	-4.254799693E1	-1.861406616E1	27.9465920791	High	0.208266
100	TRAINING	OA40	OA40	8.5	MODERATE	1B	264.3	-0.973	1	inc.	Reactive	Reactive	100	3.66	51.83	POSITIVE	63	2000	POSITIVE	200	200	0.821956	0.0542204	0.117457	0.00636614	NS	10.0215962514	-5.647843934E0	-3.244567412E0	-1.808795395E1	High	82.974
101	TRAINING	OA41	OA41	100	NS	NS	168.16	-0.978	1	inc.	Reactive	Reactive	73.9	11.39	42.645	POSITIVE	855	2000	NEGATIVE	200	200	0.143429	0.643038	0.197312	0.016221	WEAK	-4.382894731E0	9.3245797227	-5.799374116E-1	-1.398266142E1	Moderate	21.1711
102	TRAINING	OA42	OA42	100	NS	NS	349.35	-0.055	0	inc.	NReactive	inc.	inc.	2.55	inc.	NEGATIVE	2000	2000	POSITIVE	161.43	200	0.983845	0.000630461	0.0147798	0.00074461	NS	21.2245965403	-2.523225207E1	-1.272464059E1	-2.743192947E1	High	98.4205
103	TRAINING	OA43	OA43	0.67	EXT/STRONG	1A	356.73	-3.464	inc.	inc.	Reactive	Reactive	99.72	nd.	nd.	POSITIVE	9	405	POSITIVE	32.24	200	0.0178599	0.0117562	0.432698	0.537686	EXT/STRONG	-1.402456339E1	-1.247754973E1	4.3377012445	4.5014631082	Low	2.87649
104	TRAINING	OA44	OA44	0.5	EXT/STRONG	1A	227.69	1.828	1	inc.	NReactive	Reactive	97.66	24.33	60.995	POSITIVE	4	19	POSITIVE	0.13	0.44	1.22312e-05	1.17045e-05	0.00385051	0.996126	EXT/STRONG	-4.574686651E1	-4.254799693E1	-1.861406616E1	27.9465920791	High	0.208266
105	TRAINING	OA45	OA45	2.9	MODERATE	1B	329.23	-3.792	inc.	inc.	NReactive	Reactive	95	nd.	nd.	POSITIVE	17	469	POSITIVE	5.25	107.74	0.00939272	0.00920995	0.403235	0.578162	EXT/STRONG	-1.685272818E1	-1.354881468E1	3.8115415302	5.2145951727	Moderate	1.95347
106	TRAINING	OA46	OA46	0.9	EXT/STRONG	1A	360.33	-1.572	inc.	inc.	NReactive	inc.	inc.	inc.	inc.	POSITIVE	9	793	POSITIVE	12.5	200	0.0900332	0.0284707	0.475644	0.405852	MODERATE	-6.667853024E0	-8.562153946E0	5.0905596127	2.1902744167	Moderate	10.3205
107	TRAINING	OA47	OA47	1.15	EXT/STRONG	1A	289.2	-4.214	inc.	P	Reactive	Reactive	74.6	47.7	61.15	POSITIVE	37.28	2000	POSITIVE	50.64	200	0.0173509	0.0787659	0.314381	0.589503	EXT/STRONG	-1.415238204E1	-3.911889945E0	2.1277227112	5.4173007014	Moderate	3.26941
108	TRAINING	OA48	OA48	0.23	EXT/STRONG	1A	294.2	-2.207	inc.	inc.	Reactive	Reactive	95.4	1.8	48.6	NEGATIVE	2000	2000	POSITIVE	40.38	200	0.277767	0.020398	0.500964	0.200871	MODERATE	-7.715817248E-1	-1.004619464E1	5.5307331904	-2.151447166E0	Moderate	29.0228
109	TRAINING	1-bromobutane	109-65-9	100	NS	NS	137.02	2.663	2	N	Reactive	Reactive	13.77	1.2	7.485	NEGATIVE	2000	2000	NEGATIVE	200	200	0.958693	0.0394796	0.00180624	2.1206e-05	NS	17.0349299764	-7.0929098E0	-2.191038889E1	-4.288977777E1	High	96.2677
110	TRAINING	hexane	110-54-3	100	NS	NS	86.18	3.868	2	N	NReactive	Non Reactive	0	0	0	NEGATIVE	2000	2000	NEGATIVE	200	200	0.959401	0.0388314	0.0017473	2.00433e-05	NS	17.1132561084	-7.167738825E0	-2.20547477E1	-4.313467139E1	High	96.3319
111	TRAINING	furil	492-94-4	100	NS	NS	190.15	1.732	1	N	Reactive	Reactive	98.8	nd.	nd.	POSITIVE	152	1228	POSITIVE	19.71	200	0.404795	0.0691109	0.409567	0.116528	MODERATE	1.7040553117	-4.525083707E0	3.9255334774	-4.952090666E0	Low	42.013
112	TRAINING	hydrocortisone	50-23-7	100	NS	NS	362.47	0.727	0	inc.	Reactive	Reactive	39.1	82.9	61	POSITIVE	912.2	1559.9	NEGATIVE	200	200	0.322166	0.0283598	0.478464	0.17101	MODERATE	0.1479379253	-8.579591993E0	5.1396458143	-3.009724247E0	Moderate	33.4913
113	TRAINING	diethyl phthalate	84-66-2	100	NS	NS	222.24	3.138	1	N	NReactive	Non Reactive	0	0	0	NEGATIVE	2000	2000	POSITIVE	121.04	200	0.959263	0.0389448	0.00177071	2.12742e-05	NS	17.0978881444	-7.154560992E0	-2.199683613E1	-4.28758263E1	High	96.3193
114	TRAINING	coumarin	91-64-5	100	NS	NS	146.15	1.412	1	N	Reactive	Non Reactive	0.05	nd.	nd.	POSITIVE	187.78	2000	POSITIVE	151.78	200	0.943755	0.0512577	0.00489951	8.7524e-05	NS	15.6261464493	-5.905457426E0	-1.756314555E1	-3.673280094E1	High	94.8979
115	TRAINING	6-methyl coumarin	92-48-8	100	NS	NS	160.17	1.911	1	N	Reactive	Non Reactive	0	2.4	1.2	POSITIVE	239.3	2000	POSITIVE	93.78	186.99	0.958552	0.0395948	0.00183044	2.25082e-05	NS	17.0195257745	-7.079735977E0	-2.185248631E1	-4.263094477E1	High	96.2548
116	TRAINING	benzaldehyde	100-52-7	100	NS	NS	106.12	1.495	2	inc.	Reactive	Non Reactive	7.2	0	3.6	POSITIVE	443.1	2000	POSITIVE	84.91	175.35	0.854446	0.134715	0.0106345	0.000205005	NS	11.0649738478	-1.309014372E0	-1.417240322E1	-3.303592309E1	High	86.813
117	TRAINING	benzoic acid	65-85-0	100	NS	NS	122.12	1.885	1	N	NReactive	inc.	inc.	inc.	inc.	NEGATIVE	2000	2000	NEGATIVE	200	200	0.927776	0.0654687	0.00655356	0.00020163	NS	14.4659988797	-4.777171885E0	-1.629267802E1	-3.310802093E1	High	93.4454
118	TRAINING	benzyl alcohol	100-51-6	100	NS	NS	108.14	1.104	1	inc.	NReactive	Non Reactive	3.28	0.96	2.12	NEGATIVE	2000	2000	POSITIVE	175.6	200	0.951318	0.0462032	0.00244366	3.52195e-05	NS	16.2879439454	-6.379411028E0	-2.059497816E1	-4.06864637E1	High	95.5987
119	TRAINING	propylene glycol	57-55-6	100	NS	NS	76.09	-1.06	2	N	NReactive	inc.	0.67	0.2	0.435	NEGATIVE	2000	2000	NEGATIVE	200	200	0.959587	0.0386452	0.00174793	2.01485e-05	NS	17.1339799545	-7.189454468E0	-2.205317447E1	-4.311194122E1	High	96.3486
120	TRAINING	ethyl vanillin	121-32-4	100	NS	NS	166.18	2.063	1	P	Reactive	Non Reactive	0.82	nd.	nd.	POSITIVE	161.7	2000	POSITIVE	65.99	65.99	0.463799	0.397658	0.132663	0.00588043	NS	2.7483907208	4.96509334	-2.640383578E0	-1.843474747E1	Low	50.6229
121	TRAINING	lactic acid	50-21-5	100	NS	NS	90.08	-0.734	1	N	NReactive	Non Reactive	1.28	0.15	0.715	NEGATIVE	2000	2000	NEGATIVE	200	200	0.959459	0.0387741	0.00174714	2.01004e-05	NS	17.1196550899	-7.174405344E0	-2.205513793E1	-4.312232646E1	High	96.3371
122	TRAINING	glycerol	56-81-5	100	NS	NS	92.09	-1.538	1	N	NReactive	Non Reactive	0	0.45	0.225	NEGATIVE	2000	2000	NEGATIVE	200	200	0.959459	0.0387741	0.00174714	2.01004e-05	NS	17.1196550899	-7.174405344E0	-2.205513793E1	-4.312232646E1	High	96.3371
123	TRAINING	methyldibromo glutaronitrile	35691-65-7	0.9	EXT/STRONG	1A	265.94	1.42	1	P	Reactive	Reactive	100	72.23	86.115	POSITIVE	7.8	25.6	POSITIVE	3.04	5.67	1.69995e-06	0.000216553	0.150833	0.848949	EXT/STRONG	-5.43172625E1	-2.987499003E1	-1.990987623E0	11.3431351263	High	0.473791
124	TRAINING	sulfanilamide	63-74-1	100	NS	NS	172.21	-0.572	1	N	NReactive	Non Reactive	0	0.8	0.4	NEGATIVE	2000	2000	NEGATIVE	200	200	0.959459	0.0387741	0.00174714	2.01004e-05	NS	17.1196550899	-7.174405344E0	-2.205513793E1	-4.312232646E1	High	96.3371
125	TRAINING	isopropyl alcohol	67-63-0	100	NS	NS	60.09	0.074	2	N	NReactive	Non Reactive	0.57	0	0.285	NEGATIVE	2000	2000	NEGATIVE	200	200	0.959587	0.0386452	0.00174793	2.01485e-05	NS	17.1339799545	-7.189454468E0	-2.205317447E1	-4.311194122E1	High	96.3486
126	TRAINING	n-butyl alcohol	71-36-3	100	NS	NS	74.12	0.823	2	N	NReactive	Non Reactive	0.13	0.58	0.355	NEGATIVE	2000	2000	NEGATIVE	200	200	0.959587	0.0386452	0.00174793	2.01485e-05	NS	17.1339799545	-7.189454468E0	-2.205317447E1	-4.311194122E1	High	96.3486
127	TRAINING	tartaric acid	87-69-4	100	NS	NS	150.09	-3.22	0	N	NReactive	Non Reactive	2.33	1.95	2.14	NEGATIVE	2000	2000	NEGATIVE	200	200	0.997468	0.000516568	0.0019807	3.44096e-05	NS	29.3332887335	-2.609804685E1	-2.150921706E1	-4.078750832E1	High	99.756
128	TRAINING	aminophenol	123-30-8	0.1	EXT/STRONG	1A	109.1	0.248	1	P	Reactive	Reactive	100	48.99	74.495	POSITIVE	2.67	121.37	POSITIVE	1.85	6.03	1.69995e-06	0.000216553	0.150833	0.848949	EXT/STRONG	-5.43172625E1	-2.987499003E1	-1.990987623E0	11.3431351263	High	0.473791
129	TRAINING	amylcinnamyl alcohol	101-85-9	100	NS	NS	204.31	4.123	1	P	Reactive	Non Reactive	5	0	2.5	NEGATIVE	2000	45.44	POSITIVE	14.78	40.26	0.0243525	0.568469	0.293415	0.113763	WEAK	-1.264912439E1	7.9653781489	1.6971812794	-5.069933881E0	Moderate	8.72952
130	TRAINING	diethyl toluamide	134-62-3	100	NS	NS	191.27	2.164	1	N	NReactive	Non Reactive	6.7	0.6	3.65	NEGATIVE	2000	2000	POSITIVE	52.94	200	0.959263	0.0389448	0.00177071	2.12742e-05	NS	17.0978881444	-7.154560992E0	-2.199683613E1	-4.28758263E1	High	96.3193
131	TRAINING	benzyl bromide	100-39-0	0.2	EXT/STRONG	1A	171.04	2.924	2	P	Reactive	Reactive	100	19.63	59.815	POSITIVE	6.23	37.9	POSITIVE	8.16	15.16	9.45252e-06	0.00712408	0.145281	0.847585	EXT/STRONG	-4.686610661E1	-1.467323212E1	-2.182144837E0	11.2971144517	High	0.532265
132	TRAINING	2-methyl-3-phenyl-2-propenal	101-39-3	4.5	MODERATE	1B	146.19	2.358	1	P	Reactive	Reactive	10.4	28.8	19.6	POSITIVE	42.39	1416.12	POSITIVE	9.02	200	0.0163833	0.175383	0.670611	0.137623	MODERATE	-1.440588006E1	0.0457745158	8.6016064456	-4.124505984E0	Moderate	4.7609
133	TRAINING	hydroxycitronellal	107-75-5	33	WEAK	1B	172.26	1.541	1	P	Reactive	Reactive	20.5	7.76	14.13	POSITIVE	79.4	2000	POSITIVE	6.37	8.52	0.00168184	0.391177	0.381032	0.226109	WEAK	-2.435647125E1	4.8472515149	3.4069270151	-1.498065282E0	Low	4.88724
134	TRAINING	OA49	OA49	1.2	EXT/STRONG	1A	342.7	-3.487	inc.	inc.	Reactive	Reactive	98.66	33.36	66.01	POSITIVE	17	2000	POSITIVE	2.86	200	0.000940066	0.000173498	0.0148945	0.983992	EXT/STRONG	-2.688595725E1	-3.083787767E1	-1.269057443E1	21.7320771327	High	0.322329
135	TRAINING	safranal	116-26-7	7.5	MODERATE	1B	150.22	2.926	2	P	Reactive	Reactive	91.8	0	45.9	POSITIVE	3.45	341.07	POSITIVE	12	39	0.00211855	0.0298107	0.453471	0.5146	EXT/STRONG	-2.335202603E1	-8.356415712E0	4.7033568498	4.0992457598	Low	1.51982
136	TRAINING	benzyl benzoate	120-51-4	17	WEAK	1B	212.25	3.939	1	P	Reactive	Non Reactive	0	0.39	0.195	POSITIVE	84.69	417.18	POSITIVE	200	200	0.392486	0.561209	0.0443709	0.00193457	WEAK	1.4810503787	7.8370949627	-7.817920665E0	-2.328018839E1	Moderate	44.9498
137	TRAINING	farnesal	19317-11-4	12	WEAK	1B	220.35	4.981	1	P	Reactive	Reactive	92.67	8.97	50.82	POSITIVE	10.37	23.98	POSITIVE	5.88	5.88	9.42581e-06	0.00716222	0.145275	0.847554	EXT/STRONG	-4.687839504E1	-1.464987434E1	-2.182370987E0	11.2960504945	High	0.532625
138	TRAINING	methylchloroisothiazolinone	26172-55-4	0.009	EXT/STRONG	1A	149.6	0.603	1	P	Reactive	Reactive	58.79	1.08	29.935	POSITIVE	2.3	16.9	POSITIVE	15.74	41.6	0.004303	0.0268218	0.0137427	0.955133	EXT/STRONG	-2.026518121E1	-8.828610037E0	-1.304519906E1	17.1268674039	High	0.91703
139	TRAINING	chloro octadécane	3386-33-2	16	WEAK	1B	288.94	9.929	1	P	Reactive	inc.	2.93	1.44	2.185	NEGATIVE	2000	2000	NEGATIVE	200	200	0.824149	0.162606	0.0130029	0.000242424	NS	10.0869825673	-3.495119828E-1	-1.328875617E1	-3.23076367E1	High	84.067
140	TRAINING	3,5,5-trimethylhexanoyl chloride	36727-29-4	2.7	MODERATE	1B	176.69	3.444	2	P	Reactive	Reactive	29.3	19.3	24.3	NEGATIVE	2000	2000	POSITIVE	17.37	48.22	0.00290401	0.217937	0.441266	0.337893	MODERATE	-2.197901108E1	1.2193151489	4.4889523681	0.9240595739	Low	3.41988
141	TRAINING	1-phenyl-1,2-propanedione	579-07-7	1.3	EXT/STRONG	1A	148.16	1.071	2	P	Reactive	Reactive	47.1	15.4	31.25	POSITIVE	55.53	785.43	POSITIVE	35	77.34	0.000286489	0.156428	0.310855	0.532431	EXT/STRONG	-3.204929832E1	-5.496470598E-1	2.0564668225	4.4097170051	Low	2.32112
142	TRAINING	nonanoyl chloride	764-85-2	1.8	EXT/STRONG	1A	176.69	3.834	2	P	Reactive	Reactive	18.2	0	9.1	NEGATIVE	2000	2000	POSITIVE	22	45.64	0.0200133	0.260489	0.601373	0.118125	MODERATE	-1.352064372E1	2.2368702468	7.2997679928	-4.885105107E0	Moderate	5.83259
143	TRAINING	dinitrochlorobenzène	97-00-7	0.05	EXT/STRONG	1A	202.55	2.341	1	P	Reactive	Reactive	99.2	39.2	69.2	POSITIVE	2.5	8.2	POSITIVE	1	1.03	1.02584e-06	4.56254e-06	0.00253258	0.997462	EXT/STRONG	-5.651081E1	-4.663948719E1	-2.043935761E1	29.789304232	High	0.204706
144	TRAINING	glycol dimethacrylate	97-90-5	28	WEAK	1B	198.22	1.976	2	P	Reactive	Reactive	82.97	14.99	48.98	POSITIVE	57.4	1655.8	POSITIVE	80.86	200	0.145244	0.593505	0.208538	0.0527125	WEAK	-4.319054994E0	8.4121168797	-2.784413152E-1	-8.700132548E0	Moderate	20.8871
145	TRAINING	glyoxal	107-22-2	1.4	EXT/STRONG	1A	58.04	-1.8	2	P	NReactive	Reactive	92	65.58	78.79	POSITIVE	89.1	677.9	POSITIVE	32.63	92.79	0.000174471	0.00720037	0.336537	0.656088	EXT/STRONG	-3.420364766E1	-1.462664106E1	2.5661562661	6.6506991757	Moderate	0.893742
146	TRAINING	(R)-(+)-limonene	5989-27-5	22	WEAK	1B	136.23	4.352	2	P	NReactive	Non Reactive	4.9	1.3	3.1	NEGATIVE	2000	82.3	POSITIVE	30.03	200	0.110081	0.660483	0.186163	0.0432733	WEAK	-5.698016208E0	9.6584236714	-8.924384882E-1	-9.600125226E0	Moderate	17.9939
147	TRAINING	benzyl salicylate	118-58-1	2.9	MODERATE	1B	228.24	4.163	1	P	Reactive	Non Reactive	0.86	0	0.43	POSITIVE	8.4	111	POSITIVE	66.17	66.17	0.153882	0.72396	0.114355	0.00780232	WEAK	-4.024049953E0	10.9558603323	-3.376038954E0	-1.719819559E1	High	22.8581
148	TRAINING	bisphenol A-diglycidyl ether	1675-54-3	1.5	EXT/STRONG	1A	340.41	3.979	1	P	Reactive	Reactive	42.5	1.1	21.8	POSITIVE	5.2	21.9	POSITIVE	9.91	25.92	0.0043153	0.0268466	0.0137412	0.955097	EXT/STRONG	-2.025273606E1	-8.824494508E0	-1.30456546E1	17.1232589589	High	0.918497
149	TRAINING	lyral	31906-04-4	17	WEAK	1B	210.31	2.15	1	P	Reactive	Reactive	39.4	3.4	21.4	POSITIVE	71.84	428.65	POSITIVE	5.8	24.06	0.0024527	0.438537	0.280445	0.278566	WEAK	-2.271450838E1	5.6952771676	1.4218235553	-2.871386942E-1	Moderate	5.24724
150	TRAINING	OA50	OA50	100	NS	NS	393.31	7.437	0	inc.	NReactive	Reactive	100	8.17	54.085	NEGATIVE	2000	2000	POSITIVE	82.94	82.94	0.734865	0.0680412	0.194893	0.00220091	NS	7.8057847666	-4.597814484E0	-6.465890492E-1	-2.271885864E1	Moderate	74.5572
151	TRAINING	1,4-benzoquinone	106-51-4	0.0099	EXT/STRONG	1A	108.1	0.208	1	P	Reactive	Reactive	99.85	92.07	95.96	POSITIVE	6.5	104.5	POSITIVE	2.44	15.34	1.69995e-06	0.000216553	0.150833	0.848949	EXT/STRONG	-5.43172625E1	-2.987499003E1	-1.990987623E0	11.3431351263	High	0.473791
152	TRAINING	resorcinol	108-46-3	5.5	MODERATE	1B	110.1	0.808	1	P	Reactive	Reactive	0.94	21.47	11.205	NEGATIVE	2000	2000	POSITIVE	4.75	172.97	0.0162952	0.17192	0.675025	0.13676	MODERATE	-1.442968245E1	-5.90149042E-2	8.688688456	-4.156189919E0	Moderate	4.72612
153	TRAINING	3-dimethylaminopropylamine	109-55-7	2.2	MODERATE	1B	102.18	-0.029	2	P	Reactive	Non Reactive	0	0	0	POSITIVE	85.5	1337.9	POSITIVE	103.2	200	0.824203	0.162351	0.0131875	0.000257916	NS	10.0886172578	-3.576379389E-1	-1.322672891E1	-3.203854416E1	High	84.0703
154	TRAINING	diethylenetriamine	111-40-0	5.8	MODERATE	1B	103.17	-2.275	2	P	Reactive	Non Reactive	11.55	0	5.775	NEGATIVE	1259.35	2000	NEGATIVE	200	200	0.824794	0.161945	0.0130178	0.000243504	NS	10.106331732	-3.706214773E-1	-1.328370986E1	-3.228833844E1	High	84.1249
155	TRAINING	propyl gallate	121-79-9	0.32	EXT/STRONG	1A	212.21	1.989	1	P	Reactive	Reactive	38.69	99.49	69.09	POSITIVE	199.8	650.3	POSITIVE	1.97	32.75	8.88394e-05	0.000833157	0.0623738	0.936704	EXT/STRONG	-3.713518223E1	-2.402068138E1	-6.256278188E0	15.5478224297	High	0.329304
156	TRAINING	4-phenyl-3-buten-2-one	122-57-6	3.7	MODERATE	1B	146.19	2.145	1	P	Reactive	Reactive	91.78	4.07	47.925	POSITIVE	9.7	174.5	POSITIVE	3.01	7.37	2.50041e-05	0.00104331	0.234102	0.764829	EXT/STRONG	-4.264140869E1	-2.304288957E1	0.3663455735	8.9673621476	Moderate	0.634104
157	TRAINING	diethyl maleate	141-05-9	5.8	MODERATE	1B	172.18	1.842	2	P	Reactive	Reactive	99.88	80.31	90.095	POSITIVE	9.4	361.1	POSITIVE	7.04	29.98	0.000165771	0.00712551	0.335931	0.656778	EXT/STRONG	-3.442581056E1	-1.467235259E1	2.5543650712	6.6639765427	Moderate	0.89105
158	TRAINING	benzisothiazolinone	2634-33-5	2.3	MODERATE	1B	151.18	0.608	1	P	Reactive	Reactive	99.94	10.52	55.23	POSITIVE	3.2	50.9	POSITIVE	0.39	3.43	1.69995e-06	0.000216553	0.150833	0.848949	EXT/STRONG	-5.43172625E1	-2.987499003E1	-1.990987623E0	11.3431351263	High	0.473791
159	TRAINING	diacetyl, 2,3 butanedione	431-03-8	11	WEAK	1B	86.09	-1.368	2	P	Reactive	Reactive	72.5	11.71	42.105	POSITIVE	118.67	774.33	POSITIVE	10.89	102.61	0.000286474	0.156389	0.310959	0.532366	EXT/STRONG	-3.204952264E1	-5.509423668E-1	2.0585808171	4.4085845014	Low	2.32093
160	TRAINING	diethylsulfate	64-67-5	3.3	MODERATE	1B	154.19	1.09	2	P	Reactive	Reactive	20.28	9.2	14.74	POSITIVE	550.35	2000	POSITIVE	21.6	200	0.0163074	0.171668	0.675119	0.136906	MODERATE	-1.442637483E1	-6.672910181E-2	8.6905448921	-4.1507938E0	Moderate	4.72503
161	TRAINING	methyl methanesulfonate	66-27-3	8.1	MODERATE	1B	110.13	-0.478	2	P	Reactive	Reactive	93	10.3	51.65	POSITIVE	57.59	398.71	POSITIVE	2.44	32.75	0.000110144	9.26851e-05	0.147257	0.852541	EXT/STRONG	-3.620153948E1	-3.356106851E1	-2.113442983E0	11.4659755905	High	0.476962
162	TRAINING	trans-2-hexen-1-al	6728-26-3	5.5	MODERATE	1B	98.14	1.578	2	P	Reactive	Reactive	97.9	3.6	50.75	POSITIVE	83.4	802.8	POSITIVE	4	51	0.00211823	0.0299763	0.45328	0.514625	EXT/STRONG	-2.335268759E1	-8.331616132E0	4.7000176747	4.0996851385	Low	1.52107
163	TRAINING	diethyl acetaldehyde	97-96-1	76	WEAK	1B	100.16	1.892	2	P	Reactive	Reactive	39.32	100	69.66	POSITIVE	573.61	2000	NEGATIVE	200	200	0.146235	0.597033	0.206638	0.050094	WEAK	-4.284491193E0	8.4757139773	-3.286129563E-1	-8.933403784E0	Moderate	21.0171
164	TRAINING	HC BLUE No,14	99788-75-7	100	NS	NS	386.4	2.258	0	P	Reactive	Reactive	100	7.6	53.8	POSITIVE	109	1048	POSITIVE	13.83	200	0.791797	0.0532592	0.0117508	0.143193	NS	9.1796399297	-5.729937442E0	-1.373400176E1	-3.924055672E0	Moderate	79.7644
165	TRAINING	pyridine	110-86-1	72	WEAK	1B	79.1	0.645	2	N	NReactive	Non Reactive	1.62	0.4	1.01	NEGATIVE	1300	2000	NEGATIVE	200	200	0.959587	0.0386452	0.00174793	2.01485e-05	NS	17.1339799545	-7.189454468E0	-2.205317447E1	-4.311194122E1	High	96.3486
166	TRAINING	methylisothiazolinone	2682-20-4	0.4	EXT/STRONG	1A	115.15	-0.11	1	P	Reactive	Reactive	97.9	0	48.95	POSITIVE	11.8	139	POSITIVE	0.95	6.17	2.49776e-05	0.00104756	0.234026	0.764902	EXT/STRONG	-4.264601308E1	-2.302524781E1	0.3644849081	8.9691151313	Moderate	0.634005
167	TRAINING	diphenylcyclopropenone	886-38-4	0.0003	EXT/STRONG	1A	206.24	3.38	1	P	Reactive	Reactive	98.83	0	49.415	POSITIVE	0.5	5.99	POSITIVE	0.19	1.4	1.67013e-05	2.43165e-05	0.00435514	0.995604	EXT/STRONG	-4.439405779E1	-3.937245304E1	-1.807703215E1	27.3956852114	High	0.209744
168	TRAINING	benzyl cinnamate	103-41-3	18.4	WEAK	1B	238.28	4.233	1	P	Reactive	Non Reactive	2.18	3.24	2.71	POSITIVE	11	2000	POSITIVE	176.64	200	0.823558	0.163012	0.0131726	0.000256827	NS	10.0693121188	-3.365633334E-1	-1.323170932E1	-3.20569278E1	High	84.0124
169	TRAINING	LINALOOL	78-70-6	30	WEAK	1B	154.25	2.749	1	P	NReactive	Non Reactive	0	7.9	3.95	NEGATIVE	2000	2000	POSITIVE	41.39	200	0.475524	0.397837	0.114727	0.011912	NS	2.9528369227	4.9683404631	-3.360102593E0	-1.53425734E1	Low	51.7626
170	TRAINING	amyl cinnamal	122-40-7	11	WEAK	1B	202.29	4.474	1	P	Reactive	Non Reactive	0.6	3.88	2.24	POSITIVE	14.4	46.8	POSITIVE	13.13	27.48	0.0243523	0.568467	0.293416	0.113765	WEAK	-1.264915318E1	7.9653361433	1.697198386	-5.069860069E0	Moderate	8.72948
171	TRAINING	cinnamyl alcohol	104-54-1	21	WEAK	1B	134.18	1.608	1	P	Reactive	Reactive	0	15.1	7.55	POSITIVE	123.6	1705.3	POSITIVE	21.41	109.71	0.0314168	0.310114	0.507021	0.151448	MODERATE	-1.151137781E1	3.2958795473	5.6359632866	-3.638595735E0	Moderate	7.28715
172	TRAINING	citronellol	106-22-9	43.5	WEAK	1B	156.27	3.253	1	P	NReactive	Reactive	58.82	1.06	29.94	NEGATIVE	2000	375	POSITIVE	25.09	200	0.0154034	0.635824	0.219297	0.129476	WEAK	-1.467803931E1	9.1886844009	-5.455472349E-4	-4.43036597E0	Moderate	8.36307
173	TRAINING	2-hydroxyethyl acrylate	818-61-1	1.4	EXT/STRONG	1A	116.12	-0.21	1	P	Reactive	Reactive	84.37	75.57	79.97	POSITIVE	32.3	207.2	POSITIVE	2.13	10.53	1.69972e-06	0.00021776	0.150772	0.849008	EXT/STRONG	-5.431783368E1	-2.985083758E1	-1.993032262E0	11.345136438	High	0.473694
174	TRAINING	tetrachlorosalicylanilide	1154-59-2	0.04	EXT/STRONG	1A	351.01	6.622	0	P	Reactive	Reactive	36.8	9	22.9	POSITIVE	1.19	11.07	POSITIVE	2.44	2.44	7.04919e-06	0.000201033	0.000393208	0.999399	EXT/STRONG	-4.814019901E1	-3.019802561E1	-2.853807495E1	36.052097024	High	0.203381
175	TRAINING	penicillin G	61-33-6	30	WEAK	1B	334.39	1.747	0	P	Reactive	Reactive	14.3	0	7.15	NEGATIVE	1308.6	2000	NEGATIVE	200	200	0.812865	0.172823	0.0142595	5.29913e-05	NS	9.7570082051	-3.155298898E-2	-1.288258781E1	-3.891217403E1	Moderate	83.0433
176	TRAINING	methyl 2-nonynoate (methyl octine carbonate)	111-80-8	2.5	MODERATE	1B	168.23	3.247	1	P	Reactive	Reactive	100	3.2	51.6	POSITIVE	1.8	121.9	POSITIVE	18.28	104.88	0.0021024	0.0297977	0.453752	0.514348	EXT/STRONG	-2.338532724E1	-8.358368834E0	4.708275465	4.0948722535	Low	1.51859
177	TRAINING	5-methyl-2,3-hexanedione	13706-86-0	26	WEAK	1B	128.17	0.089	2	P	Reactive	Reactive	25.79	7.53	16.66	POSITIVE	49.8	1431.9	POSITIVE	54.8	109.61	0.142033	0.705108	0.141743	0.011116	WEAK	-4.432442004E0	10.554365536	-2.307175875E0	-1.564640498E1	High	21.5401
178	TRAINING	anethole	104-46-1	2.3	MODERATE	1B	148.2	3.314	1	P	Reactive	Non Reactive	0	9.6	4.8	NEGATIVE	2000	340.3	POSITIVE	200	200	0.153408	0.670069	0.16419	0.0123332	WEAK	-4.039902606E0	9.8453993101	-1.553614687E0	-1.518978814E1	Moderate	22.3723
179	TRAINING	anisyl alcohol	105-13-5	5.9	MODERATE	1B	138.16	1.023	1	P	NReactive	Reactive	35.5	100	67.75	NEGATIVE	2000	2000	NEGATIVE	200	200	0.163977	0.587348	0.200343	0.0483325	WEAK	-3.695989961E0	8.3015397578	-4.972966709E-1	-9.096908384E0	Moderate	22.6815
180	TRAINING	carvone	6485-40-1	12.9	WEAK	1B	150.22	2.203	2	P	Reactive	Reactive	25.1	0.6	12.85	POSITIVE	96.62	1282.35	POSITIVE	19.36	149.56	0.0962821	0.622068	0.222373	0.0592769	WEAK	-6.34649601E0	8.9326701347	0.0771023016	-8.160212523E0	Moderate	16.3055
181	TRAINING	hexyl salicylate	6259-76-3	0.18	EXT/STRONG	1A	222.28	4.98	1	N	NReactive	Non Reactive	3.9	1.4	2.65	NEGATIVE	2000	53.7	POSITIVE	27.29	27.29	0.133142	0.637482	0.18514	0.0442356	WEAK	-4.757952822E0	9.2198141379	-9.21824345E-1	-9.500236421E0	Moderate	20.0681
182	TRAINING	iodopropynyl butylcarbamate	55406-53-6	0.9	EXT/STRONG	1A	281.09	2.652	1	P	Reactive	Reactive	99.7	0	49.85	POSITIVE	2.13	28.69	POSITIVE	2	3.62	2.50041e-05	0.00104331	0.234102	0.764829	EXT/STRONG	-4.264140869E1	-2.304288957E1	0.3663455735	8.9673621476	Moderate	0.634104
183	TRAINING	α-iso-methylionone	127-51-5	21.8	WEAK	1B	206.32	4.019	1	P	Reactive	Non Reactive	5.38	0.41	2.895	NEGATIVE	2000	60.03	POSITIVE	22.28	35.85	0.0243525	0.568469	0.293415	0.113763	WEAK	-1.264912439E1	7.9653781489	1.6971812794	-5.069933881E0	Moderate	8.72952
184	TRAINING	methylmethacrylate	80-62-6	90	WEAK	1B	100.12	1.106	2	N	Reactive	Reactive	36.7	10	23.35	POSITIVE	424.4	2000	POSITIVE	156.78	200	0.465459	0.449675	0.0804736	0.00439271	NS	2.7773813745	5.8912174519	-5.065113481E0	-1.970800162E1	Low	51.2045
185	TRAINING	methyl 2-octynoate	111-12-6	0.45	EXT/STRONG	1A	154.21	2.718	2	P	Reactive	Reactive	100	6.33	53.165	POSITIVE	2.5	87.6	POSITIVE	39.09	69.83	0.00211855	0.0298107	0.453471	0.5146	EXT/STRONG	-2.335202603E1	-8.356415712E0	4.7033568498	4.0992457598	Low	1.51982
186	TRAINING	phenoxyethanol	122-99-6	100	NS	NS	138.16	1.188	1	N	NReactive	Non Reactive	0.1	1.57	0.835	NEGATIVE	2000	2000	POSITIVE	176.29	200	0.959315	0.038893	0.0017709	2.13037e-05	NS	17.1036245577	-7.160575466E0	-2.199637741E1	-4.286980398E1	High	96.324
187	TRAINING	triethanolamine	102-71-6	100	NS	NS	149.19	-1.228	1	N	NReactive	Non Reactive	0	3.1	1.55	NEGATIVE	2000	2000	POSITIVE	189.48	200	0.959315	0.038893	0.0017709	2.13037e-05	NS	17.1036245577	-7.160575466E0	-2.199637741E1	-4.286980398E1	High	96.324
188	TRAINING	OA51	OA51	1.3	EXT/STRONG	1A	351.96	5.854	1	N	NReactive	Non Reactive	0.04	1.88	0.96	POSITIVE	140	211	POSITIVE	48.85	133.19	0.133142	0.637482	0.18514	0.0442356	WEAK	-4.757952822E0	9.2198141379	-9.21824345E-1	-9.500236421E0	Moderate	20.0681
189	TRAINING	butyl glycidyl ether	2426-08-6	31	WEAK	1B	130.19	1.244	2	P	Reactive	Reactive	66.02	nd.	nd.	POSITIVE	59.4	729.2	POSITIVE	148.85	200	0.0613247	0.78465	0.125016	0.02901	WEAK	-8.470421614E0	12.3837343523	-2.936369842E0	-1.140112152E1	High	14.2348
190	TRAINING	xylene	1330-20-7	96	WEAK	1B	191.27	2.164	1	N	NReactive	Non Reactive	9.7	0	4.85	NEGATIVE	2000	1303	NEGATIVE	200	200	0.959407	0.0388259	0.00174696	2.00711e-05	NS	17.1138958687	-7.168370977E0	-2.205557646E1	-4.312865226E1	High	96.3325
191	TRAINING	farnesol	4602-84-0	4.8	MODERATE	1B	222.37	5	1	P	Reactive	Non Reactive	7.3	0	3.65	POSITIVE	13	23.3	POSITIVE	7.96	34.36	0.0243523	0.568467	0.293416	0.113765	WEAK	-1.264915318E1	7.9653361433	1.697198386	-5.069860069E0	Moderate	8.72948
192	TRAINING	benzoyl peroxide	94-36-0	0.3	EXT/STRONG	1A	242.23	2.78	1	P	Reactive	Reactive	100	99.25	99.625	NEGATIVE	2000	567.6	POSITIVE	26.68	32.53	0.000164497	0.0072212	0.335892	0.656723	EXT/STRONG	-3.445934236E1	-1.46140031E1	2.5535979878	6.6629167893	Moderate	0.89179
193	TRAINING	OA52	OA52	100	NS	NS	208.3	1.85	1	P	NReactive	Reactive	4.87	8.15	6.51	POSITIVE	428.34	2000	NEGATIVE	200	200	0.826391	0.160554	0.0128163	0.000238739	NS	10.1545074135	-4.152875894E-1	-1.335234447E1	-3.23741872E1	High	84.2703
194	TRAINING	OA53	OA53	0.313	EXT/STRONG	1A	146.2	1.404	1	inc.	NReactive	Reactive	91.3	nd.	nd.	POSITIVE	4.27	1554.73	POSITIVE	0.94	60.19	0.080113	0.000815107	0.388369	0.530703	EXT/STRONG	-7.221940907E0	-2.411588471E1	3.5415519111	4.3795788254	Low	8.90233
195	TRAINING	OA54	OA54	9.9	MODERATE	1B	324.2	-1.586	inc.	inc.	NReactive	Reactive	100	12.3	56.15	NEGATIVE	2000	2000	POSITIVE	90.18	200	0.708251	0.000624438	0.265645	0.0254796	NS	7.2301603088	-2.527396718E1	1.0979416636	-1.198042928E1	Moderate	71.3678
196	TRAINING	OA55	OA55	100	NS	NS	182.2	1.469	1	inc.	NReactive	Reactive	98.1	nd.	nd.	POSITIVE	276.6	2000	POSITIVE	70.28	100.99	0.625566	0.0663337	0.284929	0.0231714	NS	5.6073525196	-4.716144509E0	1.517867879	-1.240310459E1	Moderate	63.7944
197	TRAINING	OA56	OA56	0.1	EXT/STRONG	1A	226.2	-0.987	1	P	Reactive	Reactive	67	nd.	nd.	POSITIVE	31.97	212.54	POSITIVE	11.11	36.04	0.00113994	0.239733	0.24832	0.510807	EXT/STRONG	-2.604786443E1	1.7560543732	0.7037787995	4.0333126168	Low	3.11013
198	TRAINING	OA57	OA57	0.45	EXT/STRONG	1A	239.3	-0.209	0	P	Reactive	Reactive	82.03	nd.	nd.	POSITIVE	3.17	108.47	POSITIVE	4.96	22.47	0.00136611	0.0724616	0.240156	0.686017	EXT/STRONG	-2.526083818E1	-4.303813187E0	0.5116752557	7.2398310651	Moderate	1.47874
199	TRAINING	OA58	OA58	100	NS	NS	265.3	-0.364	0	P	Reactive	Non Reactive	0.9	2.45	1.675	NEGATIVE	2000	2000	NEGATIVE	200	200	0.980185	0.00247484	0.0168648	0.000475434	NS	20.3214979555	-1.928532999E1	-1.214232658E1	-2.938148177E1	High	98.0771
200	TRAINING	OA59	OA59	5.02	MODERATE	1B	269.4	4.327	1	N	NReactive	Reactive	37.65	2	19.825	POSITIVE	105.2	780.57	POSITIVE	25.42	60.29	0.0169217	0.622085	0.223907	0.137086	WEAK	-1.426306733E1	8.9329840303	0.1155317544	-4.144177816E0	Moderate	8.38825
201	TRAINING	OA60	OA60	33.31	WEAK	1B	283.4	4.856	1	N	NReactive	Reactive	73.55	4.49	39.02	POSITIVE	123.25	392.91	POSITIVE	15.76	44.69	0.0169225	0.621997	0.223997	0.137084	WEAK	-1.426285146E1	8.9313654761	0.1177727813	-4.144283859E0	Moderate	8.38763
202	TRAINING	OA61	OA61	3	MODERATE	1B	174.2	2.402	1	inc.	NReactive	Reactive	98.3	38	68.15	POSITIVE	10.28	189.3	POSITIVE	1.26	17.39	1.88238e-05	0.000517807	0.212736	0.786727	EXT/STRONG	-4.38744586E1	-2.608764348E1	-1.688031311E-1	9.5144439371	Moderate	0.589878
203	TRAINING	OA62	OA62	9	MODERATE	1B	148.2	0.958	1	P	Reactive	Reactive	86.8	46.9	66.85	POSITIVE	0.98	104.23	POSITIVE	0.1	7	1.69995e-06	0.000216553	0.150833	0.848949	EXT/STRONG	-5.43172625E1	-2.987499003E1	-1.990987623E0	11.3431351263	High	0.473791
204	TRAINING	OA63	OA63	0.37	EXT/STRONG	1A	186.7	1.245	1	P	Reactive	Reactive	100	35.2	67.6	POSITIVE	12.7	103.85	POSITIVE	1.91	12.72	1.69972e-06	0.00021776	0.150772	0.849008	EXT/STRONG	-5.431783368E1	-2.985083758E1	-1.993032262E0	11.345136438	High	0.473694
205	TRAINING	OA64	OA64	4.06	MODERATE	1B	160.2	1.982	1	inc.	Reactive	Reactive	100	20.4	60.2	POSITIVE	22.12	213.01	POSITIVE	0.1	37.7	0.000231406	0.000106637	0.154004	0.845658	EXT/STRONG	-3.297687489E1	-3.295202064E1	-1.884372033E0	11.2326574021	High	0.501346
206	TRAINING	OA65	OA65	39.43	WEAK	1B	273.5	2.507	1	inc.	NReactive	Non Reactive	1	0	0.5	POSITIVE	12.29	24.06	NEGATIVE	100	100	0.438817	0.50643	0.0521788	0.00257364	WEAK	2.3101670042	6.8801440594	-7.078329344E0	-2.203777472E1	Moderate	49.0509
207	TRAINING	OA66	OA66	11.49	WEAK	1B	702.1	13.712	0	P	Reactive	inc.	0.6	1.68	1.14	POSITIVE	6.27	61.26	POSITIVE	45.57	77.64	0.211204	0.64505	0.00923285	0.134513	WEAK	-2.344257711E0	9.3626987241	-1.479236566E1	-4.239410787E0	Moderate	27.6162
208	TRAINING	OA67	OA67	100	NS	NS	16	1.103	2	inc.	NReactive	Reactive	99.76	53.09	76.425	POSITIVE	624.38	2000	POSITIVE	67.68	200	0.690997	0.0544805	0.239051	0.0154715	NS	6.8735126962	-5.625865805E0	0.4853414201	-1.41914049E1	Moderate	70.1257
209	TRAINING	OA68	OA68	100	NS	NS	283.4	-1.811	1	N	Reactive	Non Reactive	1.07	0	0.535	NEGATIVE	2000	2000	POSITIVE	56.49	200	0.958605	0.0395422	0.00183064	2.25395e-05	NS	17.0252575997	-7.085750473E0	-2.185202367E1	-4.262491857E1	High	96.2596
210	TRAINING	phenol	108-95-2	100	NS	NS	94.11	1.475	2	N	NReactive	Reactive	15.4	0	7.7	NEGATIVE	2000	2000	POSITIVE	21.74	101.68	0.531667	0.352279	0.104842	0.0112113	NS	3.9292245021	4.1234253088	-3.799634589E0	-1.56089307E1	Low	56.9014
211	TRAINING	dimethyl fumarate	624-49-7	0.35	EXT/STRONG	1A	144.13	0.784	1	P	Reactive	Reactive	100	42.9	71.45	POSITIVE	8.23	88.53	POSITIVE	1.44	26.99	0.000110176	9.24317e-05	0.147431	0.852366	EXT/STRONG	-3.620027135E1	-3.357296124E1	-2.107404198E0	11.459951309	High	0.477278
212	TRAINING	diethanolamine	111-42-2	40	WEAK	1B	105.14	-1.463	1	N	NReactive	Non Reactive	5.9	2.2	4.05	NEGATIVE	2000	2000	POSITIVE	26.89	200	0.829986	0.144923	0.0235811	0.00151001	NS	10.2642344127	-9.402493271E-1	-1.065673588E1	-2.43580948E1	High	84.4953
213	TRAINING	tocopherol	59-02-9	7.4	MODERATE	1B	430.71	12.198	0	N	NReactive	Non Reactive	0	7.1	3.55	POSITIVE	114.6	2000	NEGATIVE	200	200	0.955914	0.0421449	0.00193674	4.04284e-06	NS	16.7395929447	-6.797121505E0	-2.160687953E1	-5.008756997E1	High	96.0168
214	TRAINING	kanamycin sulfate	70560-51-9	100	NS	NS	451.47	-3.41	0	N	Reactive	Reactive	5.4	8.1	6.75	NEGATIVE	2000	2000	NEGATIVE	200	200	0.996977	0.000937802	0.00204875	3.60921e-05	NS	28.5613592312	-2.350638348E1	-2.136221107E1	-4.05801683E1	High	99.7112
215	TRAINING	toluene-2,5-diamine sulfate	615-50-9	0.31	EXT/STRONG	1A	220.24	0.187	1	P	Reactive	Reactive	78.4	15	46.7	POSITIVE	24.17	169.31	POSITIVE	2.85	16.41	1.36951e-06	0.00194753	0.0641181	0.933933	EXT/STRONG	-5.525596939E1	-2.0328265E1	-6.128408282E0	15.3488592636	High	0.334635
216	TRAINING	lauryl gallate	1166-52-5	0.3	EXT/STRONG	1A	338.44	6.75	0	P	Reactive	Reactive	90.88	8.65	49.765	POSITIVE	1.11	8.76	POSITIVE	0.7	0.7	3.27309e-06	7.42031e-06	0.000344656	0.999645	EXT/STRONG	-5.147202844E1	-4.452731684E1	-2.911065388E1	38.3374533603	High	0.20102
217	TRAINING	OA69	OA69	0.01	EXT/STRONG	1A	181.07	-0.312	1	P	Reactive	Reactive	99.87	10.95	55.41	POSITIVE	15	1681	POSITIVE	2.42	25.85	0.00147079	0.000171345	0.278408	0.71995	EXT/STRONG	-2.493973417E1	-3.089210078E1	1.3778938086	7.9462144467	Moderate	0.849598
218	TRAINING	OA70	OA70	100	NS	NS	275.8	-0.209	0	P	Reactive	Reactive	68.42	14.16	41.29	POSITIVE	5.58	88.1	POSITIVE	5.94	30.38	0.00032366	0.0449848	0.28216	0.672532	EXT/STRONG	-3.151933483E1	-6.501014556E0	1.4586699811	6.9709829675	Moderate	1.18104
219	TRAINING	imidazolidinyl urea	39236-46-9	24	WEAK	1B	388.29	-2.252	0	P	Reactive	Reactive	52.3	1.3	26.8	POSITIVE	45.4	90.4	POSITIVE	11.43	28.46	0.00396172	0.17413	0.34323	0.478678	EXT/STRONG	-2.062554323E1	0.0080388245	2.6957161395	3.4749317199	Low	2.91966
220	TEST	Cyclamen aldehyde	103-95-7	22.3	WEAK	1B	190.28	3.8	2	P	Reactive	Reactive	18.8955	1	9.94777	POSITIVE	111.857	190.767	POSITIVE	30.48	116.624	0.00249554	0.234657	0.530021	0.232826	MODERATE	-2.263912601E1	1.6342126236	6.0361391866	-1.333070605E0	Moderate	3.70273
221	TEST	Chlorobenzene	108-90-7	100	NS	NS	112.557	2.9	2	N	NReactive	Non Reactive	0.4	1.4	0.9	NEGATIVE	2000	na	NEGATIVE	200	200	0.940084	0.0573066	0.00255469	5.43499e-05	NS	15.3346452684	-5.393232443E0	-2.040150881E1	-3.880222953E1	High	94.5866
222	TEST	Dihydroeugenol (2-methoxy-4-propyl-phenol)	2785-87-7	6.8	MODERATE	1B	166.22	3.1	1	P	Reactive	Non Reactive	0	12.3	6.15	POSITIVE	462.012	759.166	POSITIVE	46.7965	121.543	0.00380845	0.271572	0.434428	0.290191	MODERATE	-2.0797575E1	2.4834166636	4.3682940988	-3.901872983E-2	Low	4.02346
223	TEST	5-Amino-2-methylphenol	2835-95-2	7.7	MODERATE	1B	123.15	0.7	1	P	Reactive	Reactive	89.2	12.5	50.85	POSITIVE	325.281	1800	POSITIVE	7.79056	41.7512	0.00181773	0.0109689	0.526912	0.460301	MODERATE	-2.401841859E1	-1.278205063E1	5.9819564629	3.1544585728	Moderate	1.43735
224	TEST	4-Amino-m-cresol	2835-99-6	1.8	EXT/STRONG	1A	123.15	0.7	1	P	Reactive	Reactive	90	28.8	59.4	POSITIVE	5.27755	77.6749	POSITIVE	1.75494	4.41399	1.69995e-06	0.000216553	0.150833	0.848949	EXT/STRONG	-5.43172625E1	-2.987499003E1	-1.990987623E0	11.3431351263	High	0.473791
225	TEST	Lillial	80-54-6	8.6	MODERATE	1B	204.31	4.2	1	P	Reactive	Reactive	14	0.7	7.35	NEGATIVE	2000	94.49	POSITIVE	8.93047	34.1599	0.0243525	0.568469	0.293415	0.113763	WEAK	-1.264912439E1	7.9653781489	1.6971812794	-5.069933881E0	Moderate	8.72952
226	TEST	Saccharin	81-07-2	100	NS	NS	183.18	0.91	1	inc.	NReactive	Non Reactive	2.4	0	1.2	NEGATIVE	2000	2000	NEGATIVE	200	200	0.951492	0.0460635	0.00241095	3.32312e-05	NS	16.3043221521	-6.393194894E0	-2.065363284E1	-4.093884474E1	High	95.6147
227	TEST	3,4-Dihydrocoumarin	119-84-6	5.6	MODERATE	1B	148.16	1.6	1	P	Reactive	Reactive	0	39.7	19.85	NEGATIVE	2000	2000	NEGATIVE	200	200	0.161378	0.394606	0.428442	0.0155741	MODERATE	-3.778858434E0	4.9096933762	4.2623111078	-1.416226542E1	Low	20.9438
228	TEST	4-Methoxyacetophenone (Acetanisole)	100-06-1	100	NS	NS	150.17	1.8	1	N	NReactive	Non Reactive	4.72389	0.1	2.41194	POSITIVE	377.611	2000	POSITIVE	100.63	200	0.959263	0.0389448	0.00177071	2.12742e-05	NS	17.0978881444	-7.154560992E0	-2.199683613E1	-4.28758263E1	High	96.3193
229	TEST	1-Iodohexane	638-45-9	100	NS	NS	212.07	4.1	2	N	Reactive	Reactive	32.2	1.4	16.8	POSITIVE	25.6097	222.313	POSITIVE	38.27	82.67	0.0165486	0.615889	0.225623	0.141939	WEAK	-1.436152874E1	8.8188902004	0.1583108502	-3.968619421E0	Moderate	8.29339
230	TEST	2-Acetyl-cyclohexanone	874-23-7	100	NS	NS	140.18	0.5	2	P	Reactive	Non Reactive	5	0	2.5	POSITIVE	756.6	na	POSITIVE	97.931	200	0.756768	0.22451	0.0180669	0.0006553	NS	8.3077931475	1.3850224257	-1.183798643E1	-2.798720138E1	Moderate	77.9582
231	TEST	Ethyl benzoylacetate	94-02-0	100	NS	NS	192.211	1.9	1	P	NReactive	Non Reactive	11.2	0.9	6.05	POSITIVE	63.37	na	NEGATIVE	200	200	0.634948	0.337575	0.0265171	0.000959723	NS	5.7822082808	3.8407712295	-1.013403645E1	-2.632882287E1	Moderate	66.9238
232	TEST	Vinylidene dichloride	75-35-4	100	NS	NS	96.94	2.4	2	N	Reactive	Non Reactive	0.800003	0	0.400002	NEGATIVE	2000	2000	NEGATIVE	200	200	0.958693	0.0394796	0.00180624	2.1206e-05	NS	17.0349299764	-7.0929098E0	-2.191038889E1	-4.288977777E1	High	96.2677
233	TEST	2-Hydroxypropyl methacrylate	923-26-2	100	NS	NS	144.17	0.6	1	N	Reactive	Reactive	58.3906	0	29.1953	POSITIVE	549.677	2000	POSITIVE	94.83	200	0.748397	0.237508	0.013663	0.000432102	NS	8.1125342623	1.7028614444	-1.307081235E1	-2.979671133E1	Moderate	77.2422
234	TEST	Clofibrate (Ethyl (2-(4-chlorophenoxy)-2-methylpropanoate)	637-07-0	100	NS	NS	242.699	3.7	1	N	NReactive	Non Reactive	2.3	1.9	2.1	NEGATIVE	2000	195	POSITIVE	200	200	0.765297	0.22445	0.00998495	0.000268275	NS	8.5114953949	1.3835157145	-1.444896339E1	-3.186747827E1	Moderate	78.7942
235	TEST	Dibutyl phthalate (1,2-Benzenedicarboxylic acid, dibutyl ester)	84-74-2	100	NS	NS	278.34	5.3	1	N	NReactive	Non Reactive	0	0	0	POSITIVE	56.4181	500	POSITIVE	97.5	97.5	0.486774	0.469723	0.0417478	0.00175528	NS	3.1485566706	6.2418252105	-8.094470701E0	-2.370335803E1	Low	53.4584
236	TEST	Benzene,1-methoxy-4-methyl-2-nitro (4-Methyl-2-nitroanisole)	119-10-8	100	NS	NS	167.16	2.6	1	P	NReactive	Non Reactive	0	0.3	0.15	POSITIVE	359.314	2000	POSITIVE	150.48	200	0.825808	0.160956	0.0129833	0.000252908	NS	10.1368799329	-4.023491719E-1	-1.329538721E1	-3.212371939E1	High	84.2164
237	TEST	Butylbenzylphthalate	85-68-7	100	NS	NS	312.36	5.5	1	N	Reactive	Non Reactive	0	0	0	POSITIVE	9.8339	2000	POSITIVE	86.17	200	0.958537	0.0396078	0.0018328	2.25783e-05	NS	17.0178330593	-7.078245066E0	-2.184687723E1	-4.261743656E1	High	96.2534
238	TEST	3-Chloro-4-methoxybenzaldehyde (3-Chloro-p-anisaldehyde)	4903-09-7	100	NS	NS	170.59	2.5	1	P	Reactive	Non Reactive	1.52	0	0.76	NEGATIVE	2000	785.569	POSITIVE	31.23	52	0.0243525	0.568469	0.293415	0.113763	WEAK	-1.264912439E1	7.9653781489	1.6971812794	-5.069933881E0	Moderate	8.72952
239	TEST	Ethanol-2-butoxy acetate	112-07-2	100	NS	NS	160.21	1.7	2	N	NReactive	Non Reactive	0	0.27	0.135	NEGATIVE	2000	2000	NEGATIVE	200	200	0.959401	0.0388314	0.0017473	2.00433e-05	NS	17.1132561084	-7.167738825E0	-2.20547477E1	-4.313467139E1	High	96.3319
240	TEST	2-Fluoro-5-nitroaniline	369-36-8	100	NS	NS	156.11	1.5	1	N	NReactive	Non Reactive	7.8	0.7	4.25	POSITIVE	249.8	2000	POSITIVE	132.6	174.67	0.959315	0.038893	0.0017709	2.13037e-05	NS	17.1036245577	-7.160575466E0	-2.199637741E1	-4.286980398E1	High	96.324
241	TEST	3-Phenoxypropiononitrile	3055-86-5	100	NS	NS	147.17	1.6	1	N	NReactive	Reactive	0	29.7	14.85	NEGATIVE	2000	1753.74	POSITIVE	131.4	200	0.549094	0.276378	0.170533	0.00399574	NS	4.2339767165	2.5883455127	-1.355923483E0	-2.012109446E1	Low	58.015
242	TEST	Propanoic acid, 3-bromo-methyl ester (Methyl-3-bromopropionate)	3395-91-3	100	NS	NS	167	0.9	2	N	Reactive	Reactive	99.8	84.4	92.1	POSITIVE	41.1321	438.554	POSITIVE	11.35	44.71	0.00153234	0.0153433	0.42204	0.561084	EXT/STRONG	-2.476141977E1	-1.130522102E1	4.1485570793	4.9120153017	Low	1.26296
243	TEST	Oxalic acid anhydrous	144-62-7	15	WEAK	1B	90.03	-0.855481	1	N	NReactive	Non Reactive	0.9	0	0.45	POSITIVE	717.199	2000	NEGATIVE	200	200	0.959459	0.0387741	0.00174714	2.01004e-05	NS	17.1196550899	-7.174405344E0	-2.205513793E1	-4.312232646E1	High	96.3371
244	TEST	2,2,6,6-Tetramethyl-3,5-heptanedione	1118-71-4	27	WEAK	1B	184.28	2.5	2	P	Reactive	Non Reactive	1.39721	0	0.698605	NEGATIVE	2000	384.942	NEGATIVE	200	200	0.393439	0.560851	0.0438837	0.00182676	WEAK	1.4983972419	7.8307844942	-7.868078623E0	-2.35296855E1	Moderate	45.0405
245	TEST	4-Nitrobenzyl bromide	100-11-8	0.05	EXT/STRONG	1A	216.03	2.7	1	P	Reactive	Reactive	100	24.2	62.1	POSITIVE	1.30895	9.1	POSITIVE	0.4	0.389311	1.02584e-06	4.56254e-06	0.00253258	0.997462	EXT/STRONG	-5.651081E1	-4.663948719E1	-2.043935761E1	29.789304232	High	0.204706
246	TEST	Pentachlorophenol	87-86-5	20	WEAK	1B	266.34	5.5	1	P	Reactive	Reactive	0	14.5	7.25	NEGATIVE	2000	27.7	POSITIVE	21.343	21.3431	0.000261598	0.325528	0.225143	0.449068	EXT/STRONG	-3.244415147E1	3.6046683924	0.1463669775	2.9576821768	Low	3.82154
247	TEST	1-Bromohexane	111-25-1	10	WEAK	1B	165.07	3.7	2	N	Reactive	Reactive	14.1	68.2	41.15	POSITIVE	128.1	391.9	POSITIVE	200	182.857	0.140981	0.521668	0.320203	0.0171474	WEAK	-4.47004128E0	7.1450805914	2.2444622598	-1.373736441E1	Moderate	19.9586
248	TEST	1-Naphthol	90-15-3	1.3	EXT/STRONG	1A	144.17	2.6	1	inc.	Reactive	Reactive	21.8	17.4	19.6	POSITIVE	129.618	541.007	POSITIVE	2.50656	30.9375	0.000240085	0.00246765	0.164712	0.832581	EXT/STRONG	-3.281693661E1	-1.929800105E1	-1.53712332E0	10.8117512899	High	0.544625
249	TEST	Glutaraldehyde (act, 50%)	111-30-8	0.0795	EXT/STRONG	1A	100.12	-0.2	2	P	Reactive	Reactive	30.2	85.4	57.8	POSITIVE	24.259	242.56	POSITIVE	83	200	0.0215745	0.635628	0.218329	0.124468	WEAK	-1.318748731E1	9.1850185836	-2.512639338E-2	-4.626601523E0	Moderate	8.97529
250	TEST	Undec-10-enal	112-45-8	6.8	MODERATE	1B	168.28	4.1	1	P	Reactive	Non Reactive	0	0	0	POSITIVE	66.6311	139.768	POSITIVE	9.23913	29.2683	0.0243523	0.568467	0.293416	0.113765	WEAK	-1.264915318E1	7.9653361433	1.697198386	-5.069860069E0	Moderate	8.72948
251	TEST	Ethyl acrylate	140-88-5	32.75	WEAK	1B	100.12	1.3	2	P	Reactive	Reactive	96.4	95.7	96.05	POSITIVE	45.485	645.98	POSITIVE	5.51461	19.3613	9.41674e-06	0.00713527	0.1452	0.847655	EXT/STRONG	-4.688257633E1	-1.466636851E1	-2.184979774E0	11.2994643599	High	0.532226
252	TEST	Phthalic anhydride	85-44-9	0.16	EXT/STRONG	1A	148.12	1.6	1	P	Reactive	Reactive	1.9	74.9836	38.4418	NEGATIVE	2000	2000	NEGATIVE	200	200	0.161378	0.394606	0.428442	0.0155741	MODERATE	-3.778858434E0	4.9096933762	4.2623111078	-1.416226542E1	Low	20.9438
253	TEST	2,4-Heptadienal	5910-85-0	4	MODERATE	1B	110.15	1.7	2	P	Reactive	Reactive	97.3	23.9	60.6	POSITIVE	4.74315	55.369	POSITIVE	1	1	1.70613e-06	0.000217076	0.150699	0.849082	EXT/STRONG	-5.430149961E1	-2.98645137E1	-1.995518557E0	11.3476427421	High	0.473556
254	TEST	cis-6-Nonenal	2277-19-2	23	WEAK	1B	140.22	3	2	P	Reactive	Non Reactive	8	2.7	5.35	POSITIVE	121.934	381.575	POSITIVE	5.93	18.83	0.0016585	0.673937	0.150308	0.174096	WEAK	-2.44172699E1	9.9216049415	-2.008783402E0	-2.915854048E0	Moderate	7.24065
255	TEST	2-Phenylpropionaldehyde	93-53-8	6.3	MODERATE	1B	134.18	2.1	2	P	Reactive	Reactive	48.1703	21.2	34.6852	POSITIVE	64.7595	195.059	POSITIVE	3.76333	11.7586	3.57863e-06	0.00574395	0.167461	0.826791	EXT/STRONG	-5.108444333E1	-1.561444897E1	-1.45090294E0	10.6338049696	High	0.558078
256	TEST	trans-2-Decenal	3913-71-1	2.5	MODERATE	1B	154.25	3.7	1	P	Reactive	Reactive	94.9	9.7	52.3	POSITIVE	11.302	37.7646	POSITIVE	4.29	6.85	9.42581e-06	0.00716222	0.145275	0.847554	EXT/STRONG	-4.687839504E1	-1.464987434E1	-2.182370987E0	11.2960504945	High	0.532625
257	TEST	Farnesal	502-67-0	12	WEAK	1B	220.35	5	1	P	Reactive	Reactive	16.4	8.5	12.45	POSITIVE	10.3707	23.982	POSITIVE	5.877	5.87737	1.82131e-05	0.0924996	0.277724	0.629758	EXT/STRONG	-4.401771084E1	-3.148642155E0	1.3630952532	6.152434744	Moderate	1.60822
258	TEST	3-Propylidenephthalide	17369-59-4	3.7	MODERATE	1B	174.2	3	1	P	Reactive	Reactive	14.3	30.6	22.45	NEGATIVE	2000	717.4	POSITIVE	28.777	200	0.00199494	0.151757	0.582369	0.26388	MODERATE	-2.361365385E1	-7.053021065E-1	6.9580440636	-6.098755454E-1	Moderate	2.93457
259	TEST	1-(p-Methoxyphenyl)-1-penten-3-one	104-27-8	9.3	MODERATE	1B	190.24	2.6	1	P	Reactive	Reactive	29.9128	14.254	22.0834	POSITIVE	13.4925	141.449	na	na	na	0.0031406	0.237905	0.25995	0.499004	EXT/STRONG	-2.163783454E1	1.7123750259	0.9702890933	3.8282477987	Low	3.31281
260	TEST	4-(N-Ethyl-N-2-methan-sulphonamido-ethyl)-2-methyl-1,4-phenylenediamine (CD3)	25646-71-3	0.6	EXT/STRONG	1A	271.38	1.5	1	P	Reactive	Reactive	90.0738	86.4115	88.2427	POSITIVE	1.98266	30.7978	POSITIVE	1.0703	4.08731	1.69995e-06	0.000216553	0.150833	0.848949	EXT/STRONG	-5.43172625E1	-2.987499003E1	-1.990987623E0	11.3431351263	High	0.473791
261	TEST	2-Methylundecanal	110-41-8	10	WEAK	1B	184.32	5.1	2	P	Reactive	Reactive	100	0	50	POSITIVE	24.2357	178.023	POSITIVE	60.75	88.33	0.0504149	0.14485	0.67103	0.133705	MODERATE	-9.37137543E0	-9.42804376E-1	8.6098412953	-4.26961435E0	Moderate	7.85879
262	TEST	Butyl acrylate	141-32-2	11.2	WEAK	1B	128.17	2.4	2	P	Reactive	Reactive	100	85.1	92.55	POSITIVE	37.7411	200.868	POSITIVE	6.03	54.9	0.000165758	0.00716559	0.335813	0.656855	EXT/STRONG	-3.442616959E1	-1.464781786E1	2.5520701915	6.6654755942	Moderate	0.891229
263	TEST	Methyl acrylate	96-33-3	20	WEAK	1B	86.09	0.8	2	P	Reactive	Reactive	99.3	82.1	90.7	POSITIVE	124.003	763.679	POSITIVE	11.81	39.01	0.000164021	0.00719821	0.335707	0.656931	EXT/STRONG	-3.447190711E1	-1.462794846E1	2.5500034815	6.6669255332	Moderate	0.891185
264	TEST	Maleic anhydride	108-31-6	0.16	EXT/STRONG	1A	98.06	-0.3	2	P	Reactive	Reactive	100	41	70.5	NEGATIVE	1475.85	2000	NEGATIVE	200	200	0.232874	0.0852215	0.623167	0.0587373	MODERATE	-1.799078357E0	-3.539236175E0	7.6985508641	-8.202422522E0	Moderate	25.3977
265	TEST	Chlorothalonil	1897-45-6	0.004	EXT/STRONG	1A	265.91	3.9	1	P	Reactive	Reactive	100	2.6	51.3	POSITIVE	4.31888	17.4785	na	na	na	0.0235728	0.00161689	0.0108347	0.963976	EXT/STRONG	-1.279391427E1	-2.113772657E1	-1.409053455E1	18.120247409	High	2.58791
266	TEST	N,N-Dibutylaniline	613-29-6	19.6	WEAK	1B	205.34	5.5	1	P	NReactive	Non Reactive	0	0	0	NEGATIVE	2000	29.2474	POSITIVE	20.56	32.3	0.0247415	0.568716	0.293028	0.113514	WEAK	-1.257856121E1	7.9697474735	1.689067327	-5.080653929E0	Moderate	8.77007
267	TEST	2-Ethylhexyl acrylate	103-11-7	36.8	WEAK	1B	184.28	4.4	2	P	Reactive	Reactive	78.8	34.1	56.45	POSITIVE	35.0216	101.03	POSITIVE	15.143	200	0.00133691	0.168661	0.205821	0.624181	EXT/STRONG	-2.535478976E1	-1.59212948E-1	-3.502815745E-1	6.0488658591	Moderate	2.35678
268	TEST	2,2-Bis-[4-(2-hydroxy-3-methacryloxypropoxy)phenyl)]-propane (Bis-GMA)	1565-94-2	45	WEAK	1B	512.59	4.8	0	P	Reactive	Reactive	35.6	nd.	nd.	POSITIVE	10.902	22.8044	POSITIVE	5.31	27.29	0.0110911	0.304587	0.00873988	0.675582	EXT/STRONG	-1.612343475E1	3.183113881	-1.503282622E1	7.0312819851	Moderate	4.30758
269	TEST	a-Methyl-1,3-benzodioxole- 5-propionaldehyde	1205-17-0	16.4	WEAK	1B	192.21	2.4	1	P	Reactive	Reactive	44.85	3.74	24.295	POSITIVE	77.71	710.36	POSITIVE	8.82979	41.3158	0.0024527	0.438537	0.280445	0.278566	WEAK	-2.271450838E1	5.6952771676	1.4218235553	-2.871386942E-1	Moderate	5.24724
270	TEST	Methyl pyruvate	600-22-6	2.4	MODERATE	1B	102.09	-0.4	2	P	NReactive	Non Reactive	0	11.8	5.9	NEGATIVE	2000	2000	NEGATIVE	200	200	0.57398	0.338998	0.084307	0.00271457	NS	4.6730417994	3.86838257	-4.844866603E0	-2.180562882E1	Low	60.9571
271	TEST	Tropolone	533-75-5	4.3	MODERATE	1B	122.12	0.5	1	inc.	Reactive	Non Reactive	0	1.1	0.55	POSITIVE	62.5103	1057.82	POSITIVE	2.5	12.86	0.0105758	0.0804825	0.608984	0.299958	MODERATE	-1.633231978E1	-3.810156027E0	7.4381010705	0.1649144624	Moderate	3.14036
272	TEST	4-Vinyl pyridine	100-43-6	1.6	EXT/STRONG	1A	105.14	1.4	2	P	Reactive	Reactive	92.1	0	46.05	POSITIVE	9.72963	58.5005	POSITIVE	3.13	6.93	2.49862e-05	0.00103855	0.233955	0.764981	EXT/STRONG	-4.2644508E1	-2.306276454E1	0.3627833257	8.9710285445	Moderate	0.633791
273	TEST	Ethylene brassylate	105-95-3	100	NS	NS	270.365	3	1	N	NReactive	Non Reactive	0.3	0.6	0.45	NEGATIVE	2000	119.73	POSITIVE	20.45	200	0.401962	0.506033	0.0804801	0.0115256	WEAK	1.6529336639	6.8732309351	-5.064731686E0	-1.548748177E1	Moderate	45.4198
274	TEST	p-Mentha-1,8-dien-7-al	2111-75-3	4.04	MODERATE	1B	150.22	2.8	1	P	Reactive	Reactive	31.87	13.8	22.835	POSITIVE	16.64	355.62	POSITIVE	16.3194	86.3158	0.000287175	0.156849	0.31087	0.531995	EXT/STRONG	-3.20389149E1	-5.358183928E-1	2.0567646277	4.4021111183	Low	2.32534
275	TEST	Methyl dihydrojasmonate	24851-98-7	100	NS	NS	226.312	2.9	1	P	NReactive	Non Reactive	5.91	0.5	3.205	NEGATIVE	2000	2000	NEGATIVE	200	200	0.826391	0.160554	0.0128163	0.000238739	NS	10.1545074135	-4.152875894E-1	-1.335234447E1	-3.23741872E1	High	84.2703
276	TEST	p-Isobutyl-a-methyl hydrocinnamaldehdye	6658-48-6	9.5	MODERATE	1B	204.31	4.4	1	P	Reactive	Non Reactive	2.73	0	1.365	NEGATIVE	2000	86.1	POSITIVE	4.55645	142.105	0.107809	0.661697	0.18703	0.0434643	WEAK	-5.799662257E0	9.6819542115	-8.676291634E-1	-9.580130928E0	Moderate	17.7806
277	TEST	Squaric acid	2892-51-5	4.3	MODERATE	1B	114.06	-1.3	1	P	Reactive	Reactive	46.8813	4.82529	25.8533	NEGATIVE	2000	2000	POSITIVE	62.7392	200	0.374098	0.566255	0.056807	0.00283969	WEAK	1.1431701518	7.9262060032	-6.687988963E0	-2.160938611E1	Moderate	43.1866
278	TEST	1,2-cyclohexane dicarboxylic anhydride	85-42-7	0.84	EXT/STRONG	1A	154.16	0.6	1	P	Reactive	Reactive	15.7	34.6	25.15	NEGATIVE	2000	2000	NEGATIVE	200	200	0.161459	0.394258	0.428679	0.0156038	MODERATE	-3.776237933E0	4.903358223	4.2665138782	-1.415384461E1	Low	20.949
279	TEST	2,4-Dinitrobenzenesulfonic acid, sodium salt	885-62-1	2	EXT/STRONG	1A	248.17	-1.2	0	P	NReactive	Reactive	94.2	27.4	60.8	POSITIVE	70.2345	311.027	na	na	na	0.00227714	0.00143758	0.266313	0.729972	EXT/STRONG	-2.303782957E1	-2.16490171E1	1.11282034	8.1645190313	Moderate	0.920711
280	TEST	Chlorpromazine	50-53-3	0.14	EXT/STRONG	1A	318.86	5.8	1	P	Reactive	Non Reactive	0	0	0	NEGATIVE	2000	7.8	POSITIVE	5.72669	5.72669	0.00448855	0.063614	0.0113662	0.920531	EXT/STRONG	-2.008102205E1	-4.910591897E0	-1.388019828E1	14.4839688125	High	1.29183
281	TEST	Tosylchloramide sodium (Chloramine T)	127-65-1	0.4	EXT/STRONG	1A	205.66	-2.05281	1	inc.	NReactive	Reactive	0	99.5	49.75	POSITIVE	248.375	404.692	na	na	na	0.0330541	0.132531	0.346432	0.487983	EXT/STRONG	-1.128338698E1	-1.390945577E0	2.7572604066	3.6367601882	Low	5.42118
282	TEST	Allyl phenoxyacetate	7493-74-5	3.1	MODERATE	1B	192.21	2.5	1	P	Reactive	Non Reactive	0.61	4.08	2.345	POSITIVE	404.94	2000	NEGATIVE	200	200	0.824149	0.162606	0.0130029	0.000242424	NS	10.0869825673	-3.495119828E-1	-1.328875617E1	-3.23076367E1	High	84.067
283	TEST	p-t-Butyl-dihydrocinnamaldehyde (Bourgenol)	18127-01-0	9.5	MODERATE	1B	190.28	3.7	1	P	Reactive	Reactive	17.65	0.97	9.31	NEGATIVE	2000	67.73	POSITIVE	10.3333	18.4615	0.000185648	0.306838	0.299961	0.393015	EXT/STRONG	-3.393392043E1	3.2291823526	1.8334221812	1.9578576179	Low	3.76547
284	TEST	Dibenzyl ether	103-50-4	6.3	MODERATE	1B	198.26	3.3	1	P	NReactive	Non Reactive	11.38	0	5.69	POSITIVE	37.78	244	NEGATIVE	200	200	0.39719	0.557457	0.0435398	0.00181376	WEAK	1.5665463373	7.770986588	-7.903811283E0	-2.356078003E1	Moderate	45.381
285	TEST	2-Hexylidene cyclopentanone	17373-89-6	2.4	MODERATE	1B	166.26	3.3	1	P	Reactive	Reactive	92.2	2.9	47.55	POSITIVE	14	96.49	na	na	na	0.0247143	0.0488589	0.407737	0.51869	EXT/STRONG	-1.258345627E1	-6.124585197E0	3.8926471664	4.1703779858	Low	3.87923
286	TEST	4-Methoxy-a-methyl benzenpropanal	5462-06-6	23.63	WEAK	1B	178.23	2.3	1	P	Reactive	Non Reactive	8.96	0	4.48	POSITIVE	54.25	1186.41	POSITIVE	5.49333	108.333	0.160471	0.518545	0.273554	0.0474296	WEAK	-3.808012522E0	7.0907401238	1.2723938123	-9.182924219E0	Moderate	21.7892
287	TEST	OTNE	54464-57-2	14.2	WEAK	1B	234.38	4.8	1	P	NReactive	Non Reactive	5.74	nd.	nd.	NEGATIVE	2000	33.01	POSITIVE	21.34	21.3433	0.000847514	0.447592	0.205913	0.345647	WEAK	-2.733647507E1	5.8546570918	-3.478539843E-1	1.0737650936	Moderate	5.04163
288	TEST	Farnesol	4602-84-0	4.8	MODERATE	1B	222.37	5	1	P	Reactive	Non Reactive	7.3	0	3.65	POSITIVE	12.972	23.31	POSITIVE	7.9583	34.3631	0.0243523	0.568467	0.293416	0.113765	WEAK	-1.264915318E1	7.9653361433	1.697198386	-5.069860069E0	Moderate	8.72948
289	TEST	Isobornyl acetate	125-12-2	100	NS	NS	196.286	4	2	P	NReactive	Non Reactive	0.4	0	0.2	NEGATIVE	2000	170.14	NEGATIVE	200	200	0.397156	0.557489	0.0435442	0.00181106	WEAK	1.5659284653	7.7715558181	-7.903349936E0	-2.356725037E1	Moderate	45.3779
290	TEST	Dihydromyrcenol	18479-58-8	100	NS	NS	156.265	3	2	N	NReactive	Non Reactive	1.97	0	0.985	NEGATIVE	2000	1354.21	NEGATIVE	200	200	0.959401	0.0388314	0.0017473	2.00433e-05	NS	17.1132561084	-7.167738825E0	-2.20547477E1	-4.313467139E1	High	96.3319
291	TEST	Propanedioic acid, 1-(3,3-dimethylcyclohexyl) ethyl, ethyl ester (Trade-Musk nouvelle/Applelide)	478695-70-4	100	NS	NS	270.36	4.6	1	N	NReactive	Non Reactive	1.17	2.13	1.65	NEGATIVE	2000	77.59	POSITIVE	38.89	200	0.401962	0.506033	0.0804801	0.0115256	WEAK	1.6529336639	6.8732309351	-5.064731686E0	-1.548748177E1	Moderate	45.4198
292	TEST	2-Methyldecanenitrile	69300-15-8	100	NS	NS	167.29	4.3	1	N	NReactive	Non Reactive	3	1.6	2.3	NEGATIVE	2000	170.14	POSITIVE	10	200	0.401962	0.506033	0.0804801	0.0115256	WEAK	1.6529336639	6.8732309351	-5.064731686E0	-1.548748177E1	Moderate	45.4198
293	TEST	2-Isobutyl-4-methyltetrahydro-2H-pyran-4-ol	63500-71-0	100	NS	NS	172.265	1.4	1	N	NReactive	Non Reactive	1.34	3.12	2.23	NEGATIVE	2000	45.63	POSITIVE	188.814	200	0.765534	0.224208	0.00998856	0.000268716	NS	8.5172302403	1.3774968893	-1.444737788E1	-3.18603424E1	Moderate	78.8156
294	TEST	1-(3-Methyl-2-benzofuranyl)ethanone	23911-56-0	100	NS	NS	174.196	2.6	1	inc.	NReactive	Non Reactive	0.3	0.5	0.4	NEGATIVE	305.67	768.84	NEGATIVE	200	200	0.730635	0.255878	0.0130848	0.000402775	NS	7.7119627175	2.1323103497	-1.326112816E1	-3.010207306E1	Moderate	75.6485
295	TEST	Fumaric acid	110-17-8	100	NS	NS	116.072	-0.2	0	N	Reactive	Reactive	10.75	4.61	7.68	NEGATIVE	2000	2000	NEGATIVE	200	200	0.997389	0.000525538	0.00204887	3.64296e-05	NS	29.1992238184	-2.602324584E1	-2.136195514E1	-4.053974806E1	High	99.7483
296	TEST	methyl o-toluate	89-71-4	100	NS	NS	150.174	2.6	2	N	NReactive	na	na	na	na	na	na	na	NEGATIVE	200	200	0.859202	0.126346	0.0135072	0.000945029	NS	11.2333601636	-1.629355773E0	-1.31212886E1	-2.639589514E1	High	87.2109
297	TEST	Disodium 2-[4-[[2-cyano-3-[4-[methyl(2-sulphonatoethyl)amino]phenyl]-1-oxoallyl]amino]phenyl]-6-methylbenzothiazole-7-sulphonate	2498-95-5	100	NS	NS	612.697	1.1	0	inc.	Reactive	Reactive	inc.	100	inc.	NEGATIVE	2000	138	na	na	na	0.0249474	0.0288099	0.325844	0.620399	EXT/STRONG	-1.254166026E1	-8.509193185E0	2.3564834036	5.9789855642	Moderate	3.5586
		na: not available data
		inc.: inconclusive (eg.technical issues as co-elution, solubility issue or out of applicability domain)
		nd.: not determined (eg.DPRA based on Cys depletion only)
		Substances non-sensitizing in the LLNA prediced as UN GHS Cat. 1A
		Substance UN GHS Cat. 1A acc. to the LLNA prediced as non-sensitizer
